# Supplementary material for: The global distribution and the risk prediction of relapsing fever group Borrelia: a data review with modelling analysis
Source: Lancet Microbe. Author manuscript; Available in PMC 2025 Oct 10. (PMC12513746; doi:10.1016/S2666-5247(23)00396-8)
Supplement: Appendix 2 [file NIHMS2109450-supplement-Appendix_2.xlsx]

## Sheet: Am. americanum
Sampling time	Country	Longitude	Latitude	Species	Source
1990-2020	USA	-114.188	46.2292	Amblyomma americanum	Predicting the Potential Global Distribution of Amblyomma americanum (Acari: Ixodidae) under Near Current and Future Climatic Conditions, Using the Maximum Entropy Model
1990-2020	Mexico	-102.562	23.6458	Amblyomma americanum	Predicting the Potential Global Distribution of Amblyomma americanum (Acari: Ixodidae) under Near Current and Future Climatic Conditions, Using the Maximum Entropy Model
1990-2020	USA	-101.188	29.6875	Amblyomma americanum	Predicting the Potential Global Distribution of Amblyomma americanum (Acari: Ixodidae) under Near Current and Future Climatic Conditions, Using the Maximum Entropy Model
1990-2020	USA	-100.979	29.8125	Amblyomma americanum	Predicting the Potential Global Distribution of Amblyomma americanum (Acari: Ixodidae) under Near Current and Future Climatic Conditions, Using the Maximum Entropy Model
1990-2020	USA	-100.854	29.6875	Amblyomma americanum	Predicting the Potential Global Distribution of Amblyomma americanum (Acari: Ixodidae) under Near Current and Future Climatic Conditions, Using the Maximum Entropy Model
1990-2020	USA	-100.521	30.5625	Amblyomma americanum	Predicting the Potential Global Distribution of Amblyomma americanum (Acari: Ixodidae) under Near Current and Future Climatic Conditions, Using the Maximum Entropy Model
1990-2020	USA	-100.438	29.6042	Amblyomma americanum	Predicting the Potential Global Distribution of Amblyomma americanum (Acari: Ixodidae) under Near Current and Future Climatic Conditions, Using the Maximum Entropy Model
1990-2020	USA	-100.438	31.4792	Amblyomma americanum	Predicting the Potential Global Distribution of Amblyomma americanum (Acari: Ixodidae) under Near Current and Future Climatic Conditions, Using the Maximum Entropy Model
1990-2020	USA	-100.354	29.8125	Amblyomma americanum	Predicting the Potential Global Distribution of Amblyomma americanum (Acari: Ixodidae) under Near Current and Future Climatic Conditions, Using the Maximum Entropy Model
1990-2020	Mexico	-100.312	25.7708	Amblyomma americanum	Predicting the Potential Global Distribution of Amblyomma americanum (Acari: Ixodidae) under Near Current and Future Climatic Conditions, Using the Maximum Entropy Model
1990-2020	USA	-100.312	29.8125	Amblyomma americanum	Predicting the Potential Global Distribution of Amblyomma americanum (Acari: Ixodidae) under Near Current and Future Climatic Conditions, Using the Maximum Entropy Model
1990-2020	USA	-100.312	29.9792	Amblyomma americanum	Predicting the Potential Global Distribution of Amblyomma americanum (Acari: Ixodidae) under Near Current and Future Climatic Conditions, Using the Maximum Entropy Model
1990-2020	Mexico	-100.188	25.4375	Amblyomma americanum	Predicting the Potential Global Distribution of Amblyomma americanum (Acari: Ixodidae) under Near Current and Future Climatic Conditions, Using the Maximum Entropy Model
1990-2020	Mexico	-100.146	25.6042	Amblyomma americanum	Predicting the Potential Global Distribution of Amblyomma americanum (Acari: Ixodidae) under Near Current and Future Climatic Conditions, Using the Maximum Entropy Model
1990-2020	USA	-99.7708	29.2292	Amblyomma americanum	Predicting the Potential Global Distribution of Amblyomma americanum (Acari: Ixodidae) under Near Current and Future Climatic Conditions, Using the Maximum Entropy Model
1990-2020	USA	-99.7708	29.2708	Amblyomma americanum	Predicting the Potential Global Distribution of Amblyomma americanum (Acari: Ixodidae) under Near Current and Future Climatic Conditions, Using the Maximum Entropy Model
1990-2020	USA	-99.7708	30.4792	Amblyomma americanum	Predicting the Potential Global Distribution of Amblyomma americanum (Acari: Ixodidae) under Near Current and Future Climatic Conditions, Using the Maximum Entropy Model
1990-2020	USA	-99.7292	29.6042	Amblyomma americanum	Predicting the Potential Global Distribution of Amblyomma americanum (Acari: Ixodidae) under Near Current and Future Climatic Conditions, Using the Maximum Entropy Model
1990-2020	USA	-99.6042	29.4792	Amblyomma americanum	Predicting the Potential Global Distribution of Amblyomma americanum (Acari: Ixodidae) under Near Current and Future Climatic Conditions, Using the Maximum Entropy Model
1990-2020	USA	-99.5208	30.0625	Amblyomma americanum	Predicting the Potential Global Distribution of Amblyomma americanum (Acari: Ixodidae) under Near Current and Future Climatic Conditions, Using the Maximum Entropy Model
1990-2020	USA	-99.4375	36.4375	Amblyomma americanum	Predicting the Potential Global Distribution of Amblyomma americanum (Acari: Ixodidae) under Near Current and Future Climatic Conditions, Using the Maximum Entropy Model
1990-2020	USA	-99.3542	31.1458	Amblyomma americanum	Predicting the Potential Global Distribution of Amblyomma americanum (Acari: Ixodidae) under Near Current and Future Climatic Conditions, Using the Maximum Entropy Model
1990-2020	USA	-99.3542	34.6458	Amblyomma americanum	Predicting the Potential Global Distribution of Amblyomma americanum (Acari: Ixodidae) under Near Current and Future Climatic Conditions, Using the Maximum Entropy Model
1990-2020	USA	-99.3125	31.1458	Amblyomma americanum	Predicting the Potential Global Distribution of Amblyomma americanum (Acari: Ixodidae) under Near Current and Future Climatic Conditions, Using the Maximum Entropy Model
1990-2020	Mexico	-99.2708	24.0625	Amblyomma americanum	Predicting the Potential Global Distribution of Amblyomma americanum (Acari: Ixodidae) under Near Current and Future Climatic Conditions, Using the Maximum Entropy Model
1990-2020	Mexico	-99.1458	23.7292	Amblyomma americanum	Predicting the Potential Global Distribution of Amblyomma americanum (Acari: Ixodidae) under Near Current and Future Climatic Conditions, Using the Maximum Entropy Model
1990-2020	USA	-99.0625	35.4375	Amblyomma americanum	Predicting the Potential Global Distribution of Amblyomma americanum (Acari: Ixodidae) under Near Current and Future Climatic Conditions, Using the Maximum Entropy Model
1990-2020	USA	-99.0208	31.8542	Amblyomma americanum	Predicting the Potential Global Distribution of Amblyomma americanum (Acari: Ixodidae) under Near Current and Future Climatic Conditions, Using the Maximum Entropy Model
1990-2020	USA	-98.9375	30.3125	Amblyomma americanum	Predicting the Potential Global Distribution of Amblyomma americanum (Acari: Ixodidae) under Near Current and Future Climatic Conditions, Using the Maximum Entropy Model
1990-2020	USA	-98.8125	28.3125	Amblyomma americanum	Predicting the Potential Global Distribution of Amblyomma americanum (Acari: Ixodidae) under Near Current and Future Climatic Conditions, Using the Maximum Entropy Model
1990-2020	USA	-98.7292	29.9792	Amblyomma americanum	Predicting the Potential Global Distribution of Amblyomma americanum (Acari: Ixodidae) under Near Current and Future Climatic Conditions, Using the Maximum Entropy Model
1990-2020	USA	-98.7292	31.1875	Amblyomma americanum	Predicting the Potential Global Distribution of Amblyomma americanum (Acari: Ixodidae) under Near Current and Future Climatic Conditions, Using the Maximum Entropy Model
1990-2020	USA	-98.6875	29.6042	Amblyomma americanum	Predicting the Potential Global Distribution of Amblyomma americanum (Acari: Ixodidae) under Near Current and Future Climatic Conditions, Using the Maximum Entropy Model
1990-2020	USA	-98.6458	34.7708	Amblyomma americanum	Predicting the Potential Global Distribution of Amblyomma americanum (Acari: Ixodidae) under Near Current and Future Climatic Conditions, Using the Maximum Entropy Model
1990-2020	USA	-98.5625	34.6875	Amblyomma americanum	Predicting the Potential Global Distribution of Amblyomma americanum (Acari: Ixodidae) under Near Current and Future Climatic Conditions, Using the Maximum Entropy Model
1990-2020	USA	-98.5208	29.5208	Amblyomma americanum	Predicting the Potential Global Distribution of Amblyomma americanum (Acari: Ixodidae) under Near Current and Future Climatic Conditions, Using the Maximum Entropy Model
1990-2020	USA	-98.5208	38.5208	Amblyomma americanum	Predicting the Potential Global Distribution of Amblyomma americanum (Acari: Ixodidae) under Near Current and Future Climatic Conditions, Using the Maximum Entropy Model
1990-2020	USA	-98.4792	29.4375	Amblyomma americanum	Predicting the Potential Global Distribution of Amblyomma americanum (Acari: Ixodidae) under Near Current and Future Climatic Conditions, Using the Maximum Entropy Model
1990-2020	USA	-98.4792	31.0208	Amblyomma americanum	Predicting the Potential Global Distribution of Amblyomma americanum (Acari: Ixodidae) under Near Current and Future Climatic Conditions, Using the Maximum Entropy Model
1990-2020	USA	-98.4792	32.8542	Amblyomma americanum	Predicting the Potential Global Distribution of Amblyomma americanum (Acari: Ixodidae) under Near Current and Future Climatic Conditions, Using the Maximum Entropy Model
1990-2020	USA	-98.4792	33.8958	Amblyomma americanum	Predicting the Potential Global Distribution of Amblyomma americanum (Acari: Ixodidae) under Near Current and Future Climatic Conditions, Using the Maximum Entropy Model
1990-2020	USA	-98.4792	34.6875	Amblyomma americanum	Predicting the Potential Global Distribution of Amblyomma americanum (Acari: Ixodidae) under Near Current and Future Climatic Conditions, Using the Maximum Entropy Model
1990-2020	USA	-98.4375	35.9375	Amblyomma americanum	Predicting the Potential Global Distribution of Amblyomma americanum (Acari: Ixodidae) under Near Current and Future Climatic Conditions, Using the Maximum Entropy Model
1990-2020	USA	-98.3958	26.1875	Amblyomma americanum	Predicting the Potential Global Distribution of Amblyomma americanum (Acari: Ixodidae) under Near Current and Future Climatic Conditions, Using the Maximum Entropy Model
1990-2020	USA	-98.3958	34.6875	Amblyomma americanum	Predicting the Potential Global Distribution of Amblyomma americanum (Acari: Ixodidae) under Near Current and Future Climatic Conditions, Using the Maximum Entropy Model
1990-2020	Mexico	-98.2292	26.0625	Amblyomma americanum	Predicting the Potential Global Distribution of Amblyomma americanum (Acari: Ixodidae) under Near Current and Future Climatic Conditions, Using the Maximum Entropy Model
1990-2020	USA	-98.2292	30.7292	Amblyomma americanum	Predicting the Potential Global Distribution of Amblyomma americanum (Acari: Ixodidae) under Near Current and Future Climatic Conditions, Using the Maximum Entropy Model
1990-2020	USA	-98.2292	34.6458	Amblyomma americanum	Predicting the Potential Global Distribution of Amblyomma americanum (Acari: Ixodidae) under Near Current and Future Climatic Conditions, Using the Maximum Entropy Model
1990-2020	USA	-98.1875	30.1458	Amblyomma americanum	Predicting the Potential Global Distribution of Amblyomma americanum (Acari: Ixodidae) under Near Current and Future Climatic Conditions, Using the Maximum Entropy Model
1990-2020	USA	-97.8958	36.3542	Amblyomma americanum	Predicting the Potential Global Distribution of Amblyomma americanum (Acari: Ixodidae) under Near Current and Future Climatic Conditions, Using the Maximum Entropy Model
1990-2020	USA	-97.8542	27.5208	Amblyomma americanum	Predicting the Potential Global Distribution of Amblyomma americanum (Acari: Ixodidae) under Near Current and Future Climatic Conditions, Using the Maximum Entropy Model
1990-2020	USA	-97.8542	30.3958	Amblyomma americanum	Predicting the Potential Global Distribution of Amblyomma americanum (Acari: Ixodidae) under Near Current and Future Climatic Conditions, Using the Maximum Entropy Model
1990-2020	USA	-97.8125	31.1458	Amblyomma americanum	Predicting the Potential Global Distribution of Amblyomma americanum (Acari: Ixodidae) under Near Current and Future Climatic Conditions, Using the Maximum Entropy Model
1990-2020	USA	-97.7292	30.4792	Amblyomma americanum	Predicting the Potential Global Distribution of Amblyomma americanum (Acari: Ixodidae) under Near Current and Future Climatic Conditions, Using the Maximum Entropy Model
1990-2020	USA	-97.7292	39.6875	Amblyomma americanum	Predicting the Potential Global Distribution of Amblyomma americanum (Acari: Ixodidae) under Near Current and Future Climatic Conditions, Using the Maximum Entropy Model
1990-2020	USA	-97.6875	30.2292	Amblyomma americanum	Predicting the Potential Global Distribution of Amblyomma americanum (Acari: Ixodidae) under Near Current and Future Climatic Conditions, Using the Maximum Entropy Model
1990-2020	USA	-97.6875	32.7708	Amblyomma americanum	Predicting the Potential Global Distribution of Amblyomma americanum (Acari: Ixodidae) under Near Current and Future Climatic Conditions, Using the Maximum Entropy Model
1990-2020	USA	-97.6875	38.5625	Amblyomma americanum	Predicting the Potential Global Distribution of Amblyomma americanum (Acari: Ixodidae) under Near Current and Future Climatic Conditions, Using the Maximum Entropy Model
1990-2020	USA	-97.6042	29.6042	Amblyomma americanum	Predicting the Potential Global Distribution of Amblyomma americanum (Acari: Ixodidae) under Near Current and Future Climatic Conditions, Using the Maximum Entropy Model
1990-2020	USA	-97.6042	35.5208	Amblyomma americanum	Predicting the Potential Global Distribution of Amblyomma americanum (Acari: Ixodidae) under Near Current and Future Climatic Conditions, Using the Maximum Entropy Model
1990-2020	USA	-97.6042	35.5625	Amblyomma americanum	Predicting the Potential Global Distribution of Amblyomma americanum (Acari: Ixodidae) under Near Current and Future Climatic Conditions, Using the Maximum Entropy Model
1990-2020	USA	-97.6042	35.6042	Amblyomma americanum	Predicting the Potential Global Distribution of Amblyomma americanum (Acari: Ixodidae) under Near Current and Future Climatic Conditions, Using the Maximum Entropy Model
1990-2020	USA	-97.5625	32.2708	Amblyomma americanum	Predicting the Potential Global Distribution of Amblyomma americanum (Acari: Ixodidae) under Near Current and Future Climatic Conditions, Using the Maximum Entropy Model
1990-2020	USA	-97.5625	35.4792	Amblyomma americanum	Predicting the Potential Global Distribution of Amblyomma americanum (Acari: Ixodidae) under Near Current and Future Climatic Conditions, Using the Maximum Entropy Model
1990-2020	USA	-97.5625	35.5208	Amblyomma americanum	Predicting the Potential Global Distribution of Amblyomma americanum (Acari: Ixodidae) under Near Current and Future Climatic Conditions, Using the Maximum Entropy Model
1990-2020	USA	-97.5625	35.5625	Amblyomma americanum	Predicting the Potential Global Distribution of Amblyomma americanum (Acari: Ixodidae) under Near Current and Future Climatic Conditions, Using the Maximum Entropy Model
1990-2020	USA	-97.5208	28.0208	Amblyomma americanum	Predicting the Potential Global Distribution of Amblyomma americanum (Acari: Ixodidae) under Near Current and Future Climatic Conditions, Using the Maximum Entropy Model
1990-2020	USA	-97.5208	35.4792	Amblyomma americanum	Predicting the Potential Global Distribution of Amblyomma americanum (Acari: Ixodidae) under Near Current and Future Climatic Conditions, Using the Maximum Entropy Model
1990-2020	USA	-97.5208	35.5208	Amblyomma americanum	Predicting the Potential Global Distribution of Amblyomma americanum (Acari: Ixodidae) under Near Current and Future Climatic Conditions, Using the Maximum Entropy Model
1990-2020	USA	-97.5208	37.2292	Amblyomma americanum	Predicting the Potential Global Distribution of Amblyomma americanum (Acari: Ixodidae) under Near Current and Future Climatic Conditions, Using the Maximum Entropy Model
1990-2020	USA	-97.4792	32.8542	Amblyomma americanum	Predicting the Potential Global Distribution of Amblyomma americanum (Acari: Ixodidae) under Near Current and Future Climatic Conditions, Using the Maximum Entropy Model
1990-2020	USA	-97.4792	32.9375	Amblyomma americanum	Predicting the Potential Global Distribution of Amblyomma americanum (Acari: Ixodidae) under Near Current and Future Climatic Conditions, Using the Maximum Entropy Model
1990-2020	USA	-97.4792	35.2292	Amblyomma americanum	Predicting the Potential Global Distribution of Amblyomma americanum (Acari: Ixodidae) under Near Current and Future Climatic Conditions, Using the Maximum Entropy Model
1990-2020	USA	-97.4792	35.3125	Amblyomma americanum	Predicting the Potential Global Distribution of Amblyomma americanum (Acari: Ixodidae) under Near Current and Future Climatic Conditions, Using the Maximum Entropy Model
1990-2020	USA	-97.4792	35.4792	Amblyomma americanum	Predicting the Potential Global Distribution of Amblyomma americanum (Acari: Ixodidae) under Near Current and Future Climatic Conditions, Using the Maximum Entropy Model
1990-2020	USA	-97.4375	37.2708	Amblyomma americanum	Predicting the Potential Global Distribution of Amblyomma americanum (Acari: Ixodidae) under Near Current and Future Climatic Conditions, Using the Maximum Entropy Model
1990-2020	USA	-97.4375	37.6458	Amblyomma americanum	Predicting the Potential Global Distribution of Amblyomma americanum (Acari: Ixodidae) under Near Current and Future Climatic Conditions, Using the Maximum Entropy Model
1990-2020	USA	-97.3958	32.7708	Amblyomma americanum	Predicting the Potential Global Distribution of Amblyomma americanum (Acari: Ixodidae) under Near Current and Future Climatic Conditions, Using the Maximum Entropy Model
1990-2020	USA	-97.3958	35.8958	Amblyomma americanum	Predicting the Potential Global Distribution of Amblyomma americanum (Acari: Ixodidae) under Near Current and Future Climatic Conditions, Using the Maximum Entropy Model
1990-2020	USA	-97.3958	36.0625	Amblyomma americanum	Predicting the Potential Global Distribution of Amblyomma americanum (Acari: Ixodidae) under Near Current and Future Climatic Conditions, Using the Maximum Entropy Model
1990-2020	USA	-97.3542	35.1875	Amblyomma americanum	Predicting the Potential Global Distribution of Amblyomma americanum (Acari: Ixodidae) under Near Current and Future Climatic Conditions, Using the Maximum Entropy Model
1990-2020	USA	-97.3542	35.3542	Amblyomma americanum	Predicting the Potential Global Distribution of Amblyomma americanum (Acari: Ixodidae) under Near Current and Future Climatic Conditions, Using the Maximum Entropy Model
1990-2020	USA	-97.3542	37.6875	Amblyomma americanum	Predicting the Potential Global Distribution of Amblyomma americanum (Acari: Ixodidae) under Near Current and Future Climatic Conditions, Using the Maximum Entropy Model
1990-2020	USA	-97.3125	32.7708	Amblyomma americanum	Predicting the Potential Global Distribution of Amblyomma americanum (Acari: Ixodidae) under Near Current and Future Climatic Conditions, Using the Maximum Entropy Model
1990-2020	USA	-97.3125	35.2292	Amblyomma americanum	Predicting the Potential Global Distribution of Amblyomma americanum (Acari: Ixodidae) under Near Current and Future Climatic Conditions, Using the Maximum Entropy Model
1990-2020	USA	-97.3125	37.7292	Amblyomma americanum	Predicting the Potential Global Distribution of Amblyomma americanum (Acari: Ixodidae) under Near Current and Future Climatic Conditions, Using the Maximum Entropy Model
1990-2020	USA	-97.2708	30.6875	Amblyomma americanum	Predicting the Potential Global Distribution of Amblyomma americanum (Acari: Ixodidae) under Near Current and Future Climatic Conditions, Using the Maximum Entropy Model
1990-2020	USA	-97.2708	35.2292	Amblyomma americanum	Predicting the Potential Global Distribution of Amblyomma americanum (Acari: Ixodidae) under Near Current and Future Climatic Conditions, Using the Maximum Entropy Model
1990-2020	USA	-97.2708	35.5625	Amblyomma americanum	Predicting the Potential Global Distribution of Amblyomma americanum (Acari: Ixodidae) under Near Current and Future Climatic Conditions, Using the Maximum Entropy Model
1990-2020	USA	-97.2708	37.7292	Amblyomma americanum	Predicting the Potential Global Distribution of Amblyomma americanum (Acari: Ixodidae) under Near Current and Future Climatic Conditions, Using the Maximum Entropy Model
1990-2020	USA	-97.2292	27.6042	Amblyomma americanum	Predicting the Potential Global Distribution of Amblyomma americanum (Acari: Ixodidae) under Near Current and Future Climatic Conditions, Using the Maximum Entropy Model
1990-2020	USA	-97.2292	35.2292	Amblyomma americanum	Predicting the Potential Global Distribution of Amblyomma americanum (Acari: Ixodidae) under Near Current and Future Climatic Conditions, Using the Maximum Entropy Model
1990-2020	USA	-97.2292	36.0625	Amblyomma americanum	Predicting the Potential Global Distribution of Amblyomma americanum (Acari: Ixodidae) under Near Current and Future Climatic Conditions, Using the Maximum Entropy Model
1990-2020	USA	-97.2292	36.1458	Amblyomma americanum	Predicting the Potential Global Distribution of Amblyomma americanum (Acari: Ixodidae) under Near Current and Future Climatic Conditions, Using the Maximum Entropy Model
1990-2020	USA	-97.1875	34.0625	Amblyomma americanum	Predicting the Potential Global Distribution of Amblyomma americanum (Acari: Ixodidae) under Near Current and Future Climatic Conditions, Using the Maximum Entropy Model
1990-2020	USA	-97.1875	35.2292	Amblyomma americanum	Predicting the Potential Global Distribution of Amblyomma americanum (Acari: Ixodidae) under Near Current and Future Climatic Conditions, Using the Maximum Entropy Model
1990-2020	USA	-97.1875	36.1042	Amblyomma americanum	Predicting the Potential Global Distribution of Amblyomma americanum (Acari: Ixodidae) under Near Current and Future Climatic Conditions, Using the Maximum Entropy Model
1990-2020	USA	-97.1875	36.1458	Amblyomma americanum	Predicting the Potential Global Distribution of Amblyomma americanum (Acari: Ixodidae) under Near Current and Future Climatic Conditions, Using the Maximum Entropy Model
1990-2020	USA	-97.1458	31.5625	Amblyomma americanum	Predicting the Potential Global Distribution of Amblyomma americanum (Acari: Ixodidae) under Near Current and Future Climatic Conditions, Using the Maximum Entropy Model
1990-2020	USA	-97.1458	35.2292	Amblyomma americanum	Predicting the Potential Global Distribution of Amblyomma americanum (Acari: Ixodidae) under Near Current and Future Climatic Conditions, Using the Maximum Entropy Model
1990-2020	USA	-97.1458	35.4375	Amblyomma americanum	Predicting the Potential Global Distribution of Amblyomma americanum (Acari: Ixodidae) under Near Current and Future Climatic Conditions, Using the Maximum Entropy Model
1990-2020	USA	-97.1042	32.7292	Amblyomma americanum	Predicting the Potential Global Distribution of Amblyomma americanum (Acari: Ixodidae) under Near Current and Future Climatic Conditions, Using the Maximum Entropy Model
1990-2020	USA	-97.1042	33.6458	Amblyomma americanum	Predicting the Potential Global Distribution of Amblyomma americanum (Acari: Ixodidae) under Near Current and Future Climatic Conditions, Using the Maximum Entropy Model
1990-2020	USA	-97.1042	37.6875	Amblyomma americanum	Predicting the Potential Global Distribution of Amblyomma americanum (Acari: Ixodidae) under Near Current and Future Climatic Conditions, Using the Maximum Entropy Model
1990-2020	USA	-97.0625	32.7708	Amblyomma americanum	Predicting the Potential Global Distribution of Amblyomma americanum (Acari: Ixodidae) under Near Current and Future Climatic Conditions, Using the Maximum Entropy Model
1990-2020	USA	-97.0625	36.1458	Amblyomma americanum	Predicting the Potential Global Distribution of Amblyomma americanum (Acari: Ixodidae) under Near Current and Future Climatic Conditions, Using the Maximum Entropy Model
1990-2020	USA	-97.0208	38.9792	Amblyomma americanum	Predicting the Potential Global Distribution of Amblyomma americanum (Acari: Ixodidae) under Near Current and Future Climatic Conditions, Using the Maximum Entropy Model
1990-2020	USA	-96.9792	33.0625	Amblyomma americanum	Predicting the Potential Global Distribution of Amblyomma americanum (Acari: Ixodidae) under Near Current and Future Climatic Conditions, Using the Maximum Entropy Model
1990-2020	USA	-96.9792	35.8542	Amblyomma americanum	Predicting the Potential Global Distribution of Amblyomma americanum (Acari: Ixodidae) under Near Current and Future Climatic Conditions, Using the Maximum Entropy Model
1990-2020	USA	-96.9792	35.8958	Amblyomma americanum	Predicting the Potential Global Distribution of Amblyomma americanum (Acari: Ixodidae) under Near Current and Future Climatic Conditions, Using the Maximum Entropy Model
1990-2020	USA	-96.9792	35.9792	Amblyomma americanum	Predicting the Potential Global Distribution of Amblyomma americanum (Acari: Ixodidae) under Near Current and Future Climatic Conditions, Using the Maximum Entropy Model
1990-2020	USA	-96.9375	35.8958	Amblyomma americanum	Predicting the Potential Global Distribution of Amblyomma americanum (Acari: Ixodidae) under Near Current and Future Climatic Conditions, Using the Maximum Entropy Model
1990-2020	USA	-96.9375	35.9375	Amblyomma americanum	Predicting the Potential Global Distribution of Amblyomma americanum (Acari: Ixodidae) under Near Current and Future Climatic Conditions, Using the Maximum Entropy Model
1990-2020	USA	-96.9375	35.9792	Amblyomma americanum	Predicting the Potential Global Distribution of Amblyomma americanum (Acari: Ixodidae) under Near Current and Future Climatic Conditions, Using the Maximum Entropy Model
1990-2020	USA	-96.8958	35.8542	Amblyomma americanum	Predicting the Potential Global Distribution of Amblyomma americanum (Acari: Ixodidae) under Near Current and Future Climatic Conditions, Using the Maximum Entropy Model
1990-2020	USA	-96.8958	35.8958	Amblyomma americanum	Predicting the Potential Global Distribution of Amblyomma americanum (Acari: Ixodidae) under Near Current and Future Climatic Conditions, Using the Maximum Entropy Model
1990-2020	USA	-96.8958	35.9792	Amblyomma americanum	Predicting the Potential Global Distribution of Amblyomma americanum (Acari: Ixodidae) under Near Current and Future Climatic Conditions, Using the Maximum Entropy Model
1990-2020	USA	-96.8958	40.9375	Amblyomma americanum	Predicting the Potential Global Distribution of Amblyomma americanum (Acari: Ixodidae) under Near Current and Future Climatic Conditions, Using the Maximum Entropy Model
1990-2020	USA	-96.8958	40.9792	Amblyomma americanum	Predicting the Potential Global Distribution of Amblyomma americanum (Acari: Ixodidae) under Near Current and Future Climatic Conditions, Using the Maximum Entropy Model
1990-2020	USA	-96.8542	33.8958	Amblyomma americanum	Predicting the Potential Global Distribution of Amblyomma americanum (Acari: Ixodidae) under Near Current and Future Climatic Conditions, Using the Maximum Entropy Model
1990-2020	USA	-96.8542	35.9792	Amblyomma americanum	Predicting the Potential Global Distribution of Amblyomma americanum (Acari: Ixodidae) under Near Current and Future Climatic Conditions, Using the Maximum Entropy Model
1990-2020	USA	-96.8542	37.6042	Amblyomma americanum	Predicting the Potential Global Distribution of Amblyomma americanum (Acari: Ixodidae) under Near Current and Future Climatic Conditions, Using the Maximum Entropy Model
1990-2020	USA	-96.8542	40.6875	Amblyomma americanum	Predicting the Potential Global Distribution of Amblyomma americanum (Acari: Ixodidae) under Near Current and Future Climatic Conditions, Using the Maximum Entropy Model
1990-2020	USA	-96.8542	40.7292	Amblyomma americanum	Predicting the Potential Global Distribution of Amblyomma americanum (Acari: Ixodidae) under Near Current and Future Climatic Conditions, Using the Maximum Entropy Model
1990-2020	USA	-96.8125	33.8958	Amblyomma americanum	Predicting the Potential Global Distribution of Amblyomma americanum (Acari: Ixodidae) under Near Current and Future Climatic Conditions, Using the Maximum Entropy Model
1990-2020	USA	-96.8125	35.9375	Amblyomma americanum	Predicting the Potential Global Distribution of Amblyomma americanum (Acari: Ixodidae) under Near Current and Future Climatic Conditions, Using the Maximum Entropy Model
1990-2020	USA	-96.8125	40.8542	Amblyomma americanum	Predicting the Potential Global Distribution of Amblyomma americanum (Acari: Ixodidae) under Near Current and Future Climatic Conditions, Using the Maximum Entropy Model
1990-2020	USA	-96.7708	40.6458	Amblyomma americanum	Predicting the Potential Global Distribution of Amblyomma americanum (Acari: Ixodidae) under Near Current and Future Climatic Conditions, Using the Maximum Entropy Model
1990-2020	USA	-96.7708	46.8958	Amblyomma americanum	Predicting the Potential Global Distribution of Amblyomma americanum (Acari: Ixodidae) under Near Current and Future Climatic Conditions, Using the Maximum Entropy Model
1990-2020	USA	-96.7292	34.3542	Amblyomma americanum	Predicting the Potential Global Distribution of Amblyomma americanum (Acari: Ixodidae) under Near Current and Future Climatic Conditions, Using the Maximum Entropy Model
1990-2020	USA	-96.7292	40.7708	Amblyomma americanum	Predicting the Potential Global Distribution of Amblyomma americanum (Acari: Ixodidae) under Near Current and Future Climatic Conditions, Using the Maximum Entropy Model
1990-2020	USA	-96.6875	34.3542	Amblyomma americanum	Predicting the Potential Global Distribution of Amblyomma americanum (Acari: Ixodidae) under Near Current and Future Climatic Conditions, Using the Maximum Entropy Model
1990-2020	USA	-96.6875	34.7292	Amblyomma americanum	Predicting the Potential Global Distribution of Amblyomma americanum (Acari: Ixodidae) under Near Current and Future Climatic Conditions, Using the Maximum Entropy Model
1990-2020	USA	-96.6875	34.7708	Amblyomma americanum	Predicting the Potential Global Distribution of Amblyomma americanum (Acari: Ixodidae) under Near Current and Future Climatic Conditions, Using the Maximum Entropy Model
1990-2020	USA	-96.6875	39.1875	Amblyomma americanum	Predicting the Potential Global Distribution of Amblyomma americanum (Acari: Ixodidae) under Near Current and Future Climatic Conditions, Using the Maximum Entropy Model
1990-2020	USA	-96.6875	40.8125	Amblyomma americanum	Predicting the Potential Global Distribution of Amblyomma americanum (Acari: Ixodidae) under Near Current and Future Climatic Conditions, Using the Maximum Entropy Model
1990-2020	USA	-96.6458	34.2292	Amblyomma americanum	Predicting the Potential Global Distribution of Amblyomma americanum (Acari: Ixodidae) under Near Current and Future Climatic Conditions, Using the Maximum Entropy Model
1990-2020	USA	-96.6458	35.1458	Amblyomma americanum	Predicting the Potential Global Distribution of Amblyomma americanum (Acari: Ixodidae) under Near Current and Future Climatic Conditions, Using the Maximum Entropy Model
1990-2020	USA	-96.6458	40.5625	Amblyomma americanum	Predicting the Potential Global Distribution of Amblyomma americanum (Acari: Ixodidae) under Near Current and Future Climatic Conditions, Using the Maximum Entropy Model
1990-2020	USA	-96.6458	40.7708	Amblyomma americanum	Predicting the Potential Global Distribution of Amblyomma americanum (Acari: Ixodidae) under Near Current and Future Climatic Conditions, Using the Maximum Entropy Model
1990-2020	USA	-96.6458	40.8125	Amblyomma americanum	Predicting the Potential Global Distribution of Amblyomma americanum (Acari: Ixodidae) under Near Current and Future Climatic Conditions, Using the Maximum Entropy Model
1990-2020	USA	-96.6042	39.1042	Amblyomma americanum	Predicting the Potential Global Distribution of Amblyomma americanum (Acari: Ixodidae) under Near Current and Future Climatic Conditions, Using the Maximum Entropy Model
1990-2020	USA	-96.5625	39.1042	Amblyomma americanum	Predicting the Potential Global Distribution of Amblyomma americanum (Acari: Ixodidae) under Near Current and Future Climatic Conditions, Using the Maximum Entropy Model
1990-2020	USA	-96.5625	39.1875	Amblyomma americanum	Predicting the Potential Global Distribution of Amblyomma americanum (Acari: Ixodidae) under Near Current and Future Climatic Conditions, Using the Maximum Entropy Model
1990-2020	USA	-96.5625	40.6458	Amblyomma americanum	Predicting the Potential Global Distribution of Amblyomma americanum (Acari: Ixodidae) under Near Current and Future Climatic Conditions, Using the Maximum Entropy Model
1990-2020	USA	-96.5625	40.8542	Amblyomma americanum	Predicting the Potential Global Distribution of Amblyomma americanum (Acari: Ixodidae) under Near Current and Future Climatic Conditions, Using the Maximum Entropy Model
1990-2020	USA	-96.4792	32.0625	Amblyomma americanum	Predicting the Potential Global Distribution of Amblyomma americanum (Acari: Ixodidae) under Near Current and Future Climatic Conditions, Using the Maximum Entropy Model
1990-2020	USA	-96.4375	31.3125	Amblyomma americanum	Predicting the Potential Global Distribution of Amblyomma americanum (Acari: Ixodidae) under Near Current and Future Climatic Conditions, Using the Maximum Entropy Model
1990-2020	USA	-96.3958	30.1875	Amblyomma americanum	Predicting the Potential Global Distribution of Amblyomma americanum (Acari: Ixodidae) under Near Current and Future Climatic Conditions, Using the Maximum Entropy Model
1990-2020	USA	-96.3958	36.6042	Amblyomma americanum	Predicting the Potential Global Distribution of Amblyomma americanum (Acari: Ixodidae) under Near Current and Future Climatic Conditions, Using the Maximum Entropy Model
1990-2020	USA	-96.3542	36.2708	Amblyomma americanum	Predicting the Potential Global Distribution of Amblyomma americanum (Acari: Ixodidae) under Near Current and Future Climatic Conditions, Using the Maximum Entropy Model
1990-2020	USA	-96.3125	30.6458	Amblyomma americanum	Predicting the Potential Global Distribution of Amblyomma americanum (Acari: Ixodidae) under Near Current and Future Climatic Conditions, Using the Maximum Entropy Model
1990-2020	USA	-96.3125	30.6875	Amblyomma americanum	Predicting the Potential Global Distribution of Amblyomma americanum (Acari: Ixodidae) under Near Current and Future Climatic Conditions, Using the Maximum Entropy Model
1990-2020	USA	-96.3125	36.1875	Amblyomma americanum	Predicting the Potential Global Distribution of Amblyomma americanum (Acari: Ixodidae) under Near Current and Future Climatic Conditions, Using the Maximum Entropy Model
1990-2020	USA	-96.2708	36.0208	Amblyomma americanum	Predicting the Potential Global Distribution of Amblyomma americanum (Acari: Ixodidae) under Near Current and Future Climatic Conditions, Using the Maximum Entropy Model
1990-2020	USA	-96.2708	36.2292	Amblyomma americanum	Predicting the Potential Global Distribution of Amblyomma americanum (Acari: Ixodidae) under Near Current and Future Climatic Conditions, Using the Maximum Entropy Model
1990-2020	USA	-96.2708	41.0208	Amblyomma americanum	Predicting the Potential Global Distribution of Amblyomma americanum (Acari: Ixodidae) under Near Current and Future Climatic Conditions, Using the Maximum Entropy Model
1990-2020	USA	-96.2292	30.6042	Amblyomma americanum	Predicting the Potential Global Distribution of Amblyomma americanum (Acari: Ixodidae) under Near Current and Future Climatic Conditions, Using the Maximum Entropy Model
1990-2020	USA	-96.2292	38.3958	Amblyomma americanum	Predicting the Potential Global Distribution of Amblyomma americanum (Acari: Ixodidae) under Near Current and Future Climatic Conditions, Using the Maximum Entropy Model
1990-2020	USA	-96.1875	32.3958	Amblyomma americanum	Predicting the Potential Global Distribution of Amblyomma americanum (Acari: Ixodidae) under Near Current and Future Climatic Conditions, Using the Maximum Entropy Model
1990-2020	USA	-96.1875	36.7292	Amblyomma americanum	Predicting the Potential Global Distribution of Amblyomma americanum (Acari: Ixodidae) under Near Current and Future Climatic Conditions, Using the Maximum Entropy Model
1990-2020	USA	-96.1458	36.4375	Amblyomma americanum	Predicting the Potential Global Distribution of Amblyomma americanum (Acari: Ixodidae) under Near Current and Future Climatic Conditions, Using the Maximum Entropy Model
1990-2020	USA	-96.1042	35.9375	Amblyomma americanum	Predicting the Potential Global Distribution of Amblyomma americanum (Acari: Ixodidae) under Near Current and Future Climatic Conditions, Using the Maximum Entropy Model
1990-2020	USA	-96.1042	36.1042	Amblyomma americanum	Predicting the Potential Global Distribution of Amblyomma americanum (Acari: Ixodidae) under Near Current and Future Climatic Conditions, Using the Maximum Entropy Model
1990-2020	USA	-96.1042	36.5208	Amblyomma americanum	Predicting the Potential Global Distribution of Amblyomma americanum (Acari: Ixodidae) under Near Current and Future Climatic Conditions, Using the Maximum Entropy Model
1990-2020	USA	-96.1042	40.8542	Amblyomma americanum	Predicting the Potential Global Distribution of Amblyomma americanum (Acari: Ixodidae) under Near Current and Future Climatic Conditions, Using the Maximum Entropy Model
1990-2020	USA	-96.1042	41.2708	Amblyomma americanum	Predicting the Potential Global Distribution of Amblyomma americanum (Acari: Ixodidae) under Near Current and Future Climatic Conditions, Using the Maximum Entropy Model
1990-2020	USA	-96.1042	41.3125	Amblyomma americanum	Predicting the Potential Global Distribution of Amblyomma americanum (Acari: Ixodidae) under Near Current and Future Climatic Conditions, Using the Maximum Entropy Model
1990-2020	USA	-96.0625	35.6042	Amblyomma americanum	Predicting the Potential Global Distribution of Amblyomma americanum (Acari: Ixodidae) under Near Current and Future Climatic Conditions, Using the Maximum Entropy Model
1990-2020	USA	-96.0625	36.6042	Amblyomma americanum	Predicting the Potential Global Distribution of Amblyomma americanum (Acari: Ixodidae) under Near Current and Future Climatic Conditions, Using the Maximum Entropy Model
1990-2020	USA	-96.0625	39.8542	Amblyomma americanum	Predicting the Potential Global Distribution of Amblyomma americanum (Acari: Ixodidae) under Near Current and Future Climatic Conditions, Using the Maximum Entropy Model
1990-2020	USA	-96.0625	40.1875	Amblyomma americanum	Predicting the Potential Global Distribution of Amblyomma americanum (Acari: Ixodidae) under Near Current and Future Climatic Conditions, Using the Maximum Entropy Model
1990-2020	USA	-96.0208	36.1458	Amblyomma americanum	Predicting the Potential Global Distribution of Amblyomma americanum (Acari: Ixodidae) under Near Current and Future Climatic Conditions, Using the Maximum Entropy Model
1990-2020	USA	-96.0208	40.0625	Amblyomma americanum	Predicting the Potential Global Distribution of Amblyomma americanum (Acari: Ixodidae) under Near Current and Future Climatic Conditions, Using the Maximum Entropy Model
1990-2020	USA	-96.0208	41.8125	Amblyomma americanum	Predicting the Potential Global Distribution of Amblyomma americanum (Acari: Ixodidae) under Near Current and Future Climatic Conditions, Using the Maximum Entropy Model
1990-2020	USA	-95.9792	31.1875	Amblyomma americanum	Predicting the Potential Global Distribution of Amblyomma americanum (Acari: Ixodidae) under Near Current and Future Climatic Conditions, Using the Maximum Entropy Model
1990-2020	USA	-95.9792	35.0625	Amblyomma americanum	Predicting the Potential Global Distribution of Amblyomma americanum (Acari: Ixodidae) under Near Current and Future Climatic Conditions, Using the Maximum Entropy Model
1990-2020	USA	-95.9792	36.1458	Amblyomma americanum	Predicting the Potential Global Distribution of Amblyomma americanum (Acari: Ixodidae) under Near Current and Future Climatic Conditions, Using the Maximum Entropy Model
1990-2020	USA	-95.9792	36.6875	Amblyomma americanum	Predicting the Potential Global Distribution of Amblyomma americanum (Acari: Ixodidae) under Near Current and Future Climatic Conditions, Using the Maximum Entropy Model
1990-2020	USA	-95.9792	41.2708	Amblyomma americanum	Predicting the Potential Global Distribution of Amblyomma americanum (Acari: Ixodidae) under Near Current and Future Climatic Conditions, Using the Maximum Entropy Model
1990-2020	USA	-95.9375	34.8125	Amblyomma americanum	Predicting the Potential Global Distribution of Amblyomma americanum (Acari: Ixodidae) under Near Current and Future Climatic Conditions, Using the Maximum Entropy Model
1990-2020	USA	-95.9375	41.2708	Amblyomma americanum	Predicting the Potential Global Distribution of Amblyomma americanum (Acari: Ixodidae) under Near Current and Future Climatic Conditions, Using the Maximum Entropy Model
1990-2020	USA	-95.8958	31.8958	Amblyomma americanum	Predicting the Potential Global Distribution of Amblyomma americanum (Acari: Ixodidae) under Near Current and Future Climatic Conditions, Using the Maximum Entropy Model
1990-2020	USA	-95.8958	31.9792	Amblyomma americanum	Predicting the Potential Global Distribution of Amblyomma americanum (Acari: Ixodidae) under Near Current and Future Climatic Conditions, Using the Maximum Entropy Model
1990-2020	USA	-95.8958	32.3542	Amblyomma americanum	Predicting the Potential Global Distribution of Amblyomma americanum (Acari: Ixodidae) under Near Current and Future Climatic Conditions, Using the Maximum Entropy Model
1990-2020	USA	-95.8958	36.1458	Amblyomma americanum	Predicting the Potential Global Distribution of Amblyomma americanum (Acari: Ixodidae) under Near Current and Future Climatic Conditions, Using the Maximum Entropy Model
1990-2020	USA	-95.8958	36.2292	Amblyomma americanum	Predicting the Potential Global Distribution of Amblyomma americanum (Acari: Ixodidae) under Near Current and Future Climatic Conditions, Using the Maximum Entropy Model
1990-2020	USA	-95.8542	33.8125	Amblyomma americanum	Predicting the Potential Global Distribution of Amblyomma americanum (Acari: Ixodidae) under Near Current and Future Climatic Conditions, Using the Maximum Entropy Model
1990-2020	USA	-95.8542	36.0625	Amblyomma americanum	Predicting the Potential Global Distribution of Amblyomma americanum (Acari: Ixodidae) under Near Current and Future Climatic Conditions, Using the Maximum Entropy Model
1990-2020	USA	-95.8542	38.4375	Amblyomma americanum	Predicting the Potential Global Distribution of Amblyomma americanum (Acari: Ixodidae) under Near Current and Future Climatic Conditions, Using the Maximum Entropy Model
1990-2020	USA	-95.8125	32.8542	Amblyomma americanum	Predicting the Potential Global Distribution of Amblyomma americanum (Acari: Ixodidae) under Near Current and Future Climatic Conditions, Using the Maximum Entropy Model
1990-2020	USA	-95.6875	30.2708	Amblyomma americanum	Predicting the Potential Global Distribution of Amblyomma americanum (Acari: Ixodidae) under Near Current and Future Climatic Conditions, Using the Maximum Entropy Model
1990-2020	USA	-95.6875	31.7708	Amblyomma americanum	Predicting the Potential Global Distribution of Amblyomma americanum (Acari: Ixodidae) under Near Current and Future Climatic Conditions, Using the Maximum Entropy Model
1990-2020	USA	-95.6875	33.7708	Amblyomma americanum	Predicting the Potential Global Distribution of Amblyomma americanum (Acari: Ixodidae) under Near Current and Future Climatic Conditions, Using the Maximum Entropy Model
1990-2020	USA	-95.6875	33.8125	Amblyomma americanum	Predicting the Potential Global Distribution of Amblyomma americanum (Acari: Ixodidae) under Near Current and Future Climatic Conditions, Using the Maximum Entropy Model
1990-2020	USA	-95.6875	39.0625	Amblyomma americanum	Predicting the Potential Global Distribution of Amblyomma americanum (Acari: Ixodidae) under Near Current and Future Climatic Conditions, Using the Maximum Entropy Model
1990-2020	USA	-95.6458	32.2292	Amblyomma americanum	Predicting the Potential Global Distribution of Amblyomma americanum (Acari: Ixodidae) under Near Current and Future Climatic Conditions, Using the Maximum Entropy Model
1990-2020	USA	-95.6458	33.7708	Amblyomma americanum	Predicting the Potential Global Distribution of Amblyomma americanum (Acari: Ixodidae) under Near Current and Future Climatic Conditions, Using the Maximum Entropy Model
1990-2020	USA	-95.6458	33.8125	Amblyomma americanum	Predicting the Potential Global Distribution of Amblyomma americanum (Acari: Ixodidae) under Near Current and Future Climatic Conditions, Using the Maximum Entropy Model
1990-2020	USA	-95.6458	36.2708	Amblyomma americanum	Predicting the Potential Global Distribution of Amblyomma americanum (Acari: Ixodidae) under Near Current and Future Climatic Conditions, Using the Maximum Entropy Model
1990-2020	USA	-95.6458	36.3125	Amblyomma americanum	Predicting the Potential Global Distribution of Amblyomma americanum (Acari: Ixodidae) under Near Current and Future Climatic Conditions, Using the Maximum Entropy Model
1990-2020	USA	-95.6458	40.6042	Amblyomma americanum	Predicting the Potential Global Distribution of Amblyomma americanum (Acari: Ixodidae) under Near Current and Future Climatic Conditions, Using the Maximum Entropy Model
1990-2020	USA	-95.6458	42.8125	Amblyomma americanum	Predicting the Potential Global Distribution of Amblyomma americanum (Acari: Ixodidae) under Near Current and Future Climatic Conditions, Using the Maximum Entropy Model
1990-2020	USA	-95.6042	39.1042	Amblyomma americanum	Predicting the Potential Global Distribution of Amblyomma americanum (Acari: Ixodidae) under Near Current and Future Climatic Conditions, Using the Maximum Entropy Model
1990-2020	USA	-95.5625	36.3542	Amblyomma americanum	Predicting the Potential Global Distribution of Amblyomma americanum (Acari: Ixodidae) under Near Current and Future Climatic Conditions, Using the Maximum Entropy Model
1990-2020	USA	-95.5625	36.5625	Amblyomma americanum	Predicting the Potential Global Distribution of Amblyomma americanum (Acari: Ixodidae) under Near Current and Future Climatic Conditions, Using the Maximum Entropy Model
1990-2020	USA	-95.5208	30.6042	Amblyomma americanum	Predicting the Potential Global Distribution of Amblyomma americanum (Acari: Ixodidae) under Near Current and Future Climatic Conditions, Using the Maximum Entropy Model
1990-2020	USA	-95.5208	40.2292	Amblyomma americanum	Predicting the Potential Global Distribution of Amblyomma americanum (Acari: Ixodidae) under Near Current and Future Climatic Conditions, Using the Maximum Entropy Model
1990-2020	USA	-95.4792	30.2292	Amblyomma americanum	Predicting the Potential Global Distribution of Amblyomma americanum (Acari: Ixodidae) under Near Current and Future Climatic Conditions, Using the Maximum Entropy Model
1990-2020	USA	-95.4792	39.8542	Amblyomma americanum	Predicting the Potential Global Distribution of Amblyomma americanum (Acari: Ixodidae) under Near Current and Future Climatic Conditions, Using the Maximum Entropy Model
1990-2020	USA	-95.4375	29.6875	Amblyomma americanum	Predicting the Potential Global Distribution of Amblyomma americanum (Acari: Ixodidae) under Near Current and Future Climatic Conditions, Using the Maximum Entropy Model
1990-2020	USA	-95.4375	30.0625	Amblyomma americanum	Predicting the Potential Global Distribution of Amblyomma americanum (Acari: Ixodidae) under Near Current and Future Climatic Conditions, Using the Maximum Entropy Model
1990-2020	USA	-95.3958	29.8125	Amblyomma americanum	Predicting the Potential Global Distribution of Amblyomma americanum (Acari: Ixodidae) under Near Current and Future Climatic Conditions, Using the Maximum Entropy Model
1990-2020	USA	-95.3542	31.6042	Amblyomma americanum	Predicting the Potential Global Distribution of Amblyomma americanum (Acari: Ixodidae) under Near Current and Future Climatic Conditions, Using the Maximum Entropy Model
1990-2020	USA	-95.3542	34.0208	Amblyomma americanum	Predicting the Potential Global Distribution of Amblyomma americanum (Acari: Ixodidae) under Near Current and Future Climatic Conditions, Using the Maximum Entropy Model
1990-2020	USA	-95.3542	38.8958	Amblyomma americanum	Predicting the Potential Global Distribution of Amblyomma americanum (Acari: Ixodidae) under Near Current and Future Climatic Conditions, Using the Maximum Entropy Model
1990-2020	USA	-95.3542	38.9375	Amblyomma americanum	Predicting the Potential Global Distribution of Amblyomma americanum (Acari: Ixodidae) under Near Current and Future Climatic Conditions, Using the Maximum Entropy Model
1990-2020	USA	-95.3125	32.4792	Amblyomma americanum	Predicting the Potential Global Distribution of Amblyomma americanum (Acari: Ixodidae) under Near Current and Future Climatic Conditions, Using the Maximum Entropy Model
1990-2020	USA	-95.3125	36.2708	Amblyomma americanum	Predicting the Potential Global Distribution of Amblyomma americanum (Acari: Ixodidae) under Near Current and Future Climatic Conditions, Using the Maximum Entropy Model
1990-2020	USA	-95.2708	35.8125	Amblyomma americanum	Predicting the Potential Global Distribution of Amblyomma americanum (Acari: Ixodidae) under Near Current and Future Climatic Conditions, Using the Maximum Entropy Model
1990-2020	USA	-95.2708	38.9792	Amblyomma americanum	Predicting the Potential Global Distribution of Amblyomma americanum (Acari: Ixodidae) under Near Current and Future Climatic Conditions, Using the Maximum Entropy Model
1990-2020	USA	-95.2292	32.2292	Amblyomma americanum	Predicting the Potential Global Distribution of Amblyomma americanum (Acari: Ixodidae) under Near Current and Future Climatic Conditions, Using the Maximum Entropy Model
1990-2020	USA	-95.2292	32.7292	Amblyomma americanum	Predicting the Potential Global Distribution of Amblyomma americanum (Acari: Ixodidae) under Near Current and Future Climatic Conditions, Using the Maximum Entropy Model
1990-2020	USA	-95.2292	38.9792	Amblyomma americanum	Predicting the Potential Global Distribution of Amblyomma americanum (Acari: Ixodidae) under Near Current and Future Climatic Conditions, Using the Maximum Entropy Model
1990-2020	USA	-95.2292	39.0625	Amblyomma americanum	Predicting the Potential Global Distribution of Amblyomma americanum (Acari: Ixodidae) under Near Current and Future Climatic Conditions, Using the Maximum Entropy Model
1990-2020	USA	-95.1875	32.7292	Amblyomma americanum	Predicting the Potential Global Distribution of Amblyomma americanum (Acari: Ixodidae) under Near Current and Future Climatic Conditions, Using the Maximum Entropy Model
1990-2020	USA	-95.1875	38.8125	Amblyomma americanum	Predicting the Potential Global Distribution of Amblyomma americanum (Acari: Ixodidae) under Near Current and Future Climatic Conditions, Using the Maximum Entropy Model
1990-2020	USA	-95.1042	40.9792	Amblyomma americanum	Predicting the Potential Global Distribution of Amblyomma americanum (Acari: Ixodidae) under Near Current and Future Climatic Conditions, Using the Maximum Entropy Model
1990-2020	USA	-95.0208	39.9375	Amblyomma americanum	Predicting the Potential Global Distribution of Amblyomma americanum (Acari: Ixodidae) under Near Current and Future Climatic Conditions, Using the Maximum Entropy Model
1990-2020	USA	-94.9792	32.2292	Amblyomma americanum	Predicting the Potential Global Distribution of Amblyomma americanum (Acari: Ixodidae) under Near Current and Future Climatic Conditions, Using the Maximum Entropy Model
1990-2020	USA	-94.9792	35.4375	Amblyomma americanum	Predicting the Potential Global Distribution of Amblyomma americanum (Acari: Ixodidae) under Near Current and Future Climatic Conditions, Using the Maximum Entropy Model
1990-2020	USA	-94.9792	38.5625	Amblyomma americanum	Predicting the Potential Global Distribution of Amblyomma americanum (Acari: Ixodidae) under Near Current and Future Climatic Conditions, Using the Maximum Entropy Model
1990-2020	USA	-94.9792	39.9792	Amblyomma americanum	Predicting the Potential Global Distribution of Amblyomma americanum (Acari: Ixodidae) under Near Current and Future Climatic Conditions, Using the Maximum Entropy Model
1990-2020	USA	-94.9375	36.5625	Amblyomma americanum	Predicting the Potential Global Distribution of Amblyomma americanum (Acari: Ixodidae) under Near Current and Future Climatic Conditions, Using the Maximum Entropy Model
1990-2020	USA	-94.9375	39.2708	Amblyomma americanum	Predicting the Potential Global Distribution of Amblyomma americanum (Acari: Ixodidae) under Near Current and Future Climatic Conditions, Using the Maximum Entropy Model
1990-2020	USA	-94.8958	36.5625	Amblyomma americanum	Predicting the Potential Global Distribution of Amblyomma americanum (Acari: Ixodidae) under Near Current and Future Climatic Conditions, Using the Maximum Entropy Model
1990-2020	USA	-94.8958	39.0625	Amblyomma americanum	Predicting the Potential Global Distribution of Amblyomma americanum (Acari: Ixodidae) under Near Current and Future Climatic Conditions, Using the Maximum Entropy Model
1990-2020	USA	-94.8958	39.9375	Amblyomma americanum	Predicting the Potential Global Distribution of Amblyomma americanum (Acari: Ixodidae) under Near Current and Future Climatic Conditions, Using the Maximum Entropy Model
1990-2020	USA	-94.8542	35.6875	Amblyomma americanum	Predicting the Potential Global Distribution of Amblyomma americanum (Acari: Ixodidae) under Near Current and Future Climatic Conditions, Using the Maximum Entropy Model
1990-2020	USA	-94.8542	36.5625	Amblyomma americanum	Predicting the Potential Global Distribution of Amblyomma americanum (Acari: Ixodidae) under Near Current and Future Climatic Conditions, Using the Maximum Entropy Model
1990-2020	USA	-94.8542	37.1875	Amblyomma americanum	Predicting the Potential Global Distribution of Amblyomma americanum (Acari: Ixodidae) under Near Current and Future Climatic Conditions, Using the Maximum Entropy Model
1990-2020	USA	-94.8125	33.8958	Amblyomma americanum	Predicting the Potential Global Distribution of Amblyomma americanum (Acari: Ixodidae) under Near Current and Future Climatic Conditions, Using the Maximum Entropy Model
1990-2020	USA	-94.8125	35.5625	Amblyomma americanum	Predicting the Potential Global Distribution of Amblyomma americanum (Acari: Ixodidae) under Near Current and Future Climatic Conditions, Using the Maximum Entropy Model
1990-2020	USA	-94.8125	35.6875	Amblyomma americanum	Predicting the Potential Global Distribution of Amblyomma americanum (Acari: Ixodidae) under Near Current and Future Climatic Conditions, Using the Maximum Entropy Model
1990-2020	USA	-94.8125	38.8958	Amblyomma americanum	Predicting the Potential Global Distribution of Amblyomma americanum (Acari: Ixodidae) under Near Current and Future Climatic Conditions, Using the Maximum Entropy Model
1990-2020	USA	-94.7708	30.4792	Amblyomma americanum	Predicting the Potential Global Distribution of Amblyomma americanum (Acari: Ixodidae) under Near Current and Future Climatic Conditions, Using the Maximum Entropy Model
1990-2020	USA	-94.7708	34.1875	Amblyomma americanum	Predicting the Potential Global Distribution of Amblyomma americanum (Acari: Ixodidae) under Near Current and Future Climatic Conditions, Using the Maximum Entropy Model
1990-2020	USA	-94.7708	36.6042	Amblyomma americanum	Predicting the Potential Global Distribution of Amblyomma americanum (Acari: Ixodidae) under Near Current and Future Climatic Conditions, Using the Maximum Entropy Model
1990-2020	USA	-94.7708	39.8542	Amblyomma americanum	Predicting the Potential Global Distribution of Amblyomma americanum (Acari: Ixodidae) under Near Current and Future Climatic Conditions, Using the Maximum Entropy Model
1990-2020	USA	-94.7292	31.9792	Amblyomma americanum	Predicting the Potential Global Distribution of Amblyomma americanum (Acari: Ixodidae) under Near Current and Future Climatic Conditions, Using the Maximum Entropy Model
1990-2020	USA	-94.7292	34.0208	Amblyomma americanum	Predicting the Potential Global Distribution of Amblyomma americanum (Acari: Ixodidae) under Near Current and Future Climatic Conditions, Using the Maximum Entropy Model
1990-2020	USA	-94.7292	34.1458	Amblyomma americanum	Predicting the Potential Global Distribution of Amblyomma americanum (Acari: Ixodidae) under Near Current and Future Climatic Conditions, Using the Maximum Entropy Model
1990-2020	USA	-94.7292	34.1875	Amblyomma americanum	Predicting the Potential Global Distribution of Amblyomma americanum (Acari: Ixodidae) under Near Current and Future Climatic Conditions, Using the Maximum Entropy Model
1990-2020	USA	-94.7292	34.6458	Amblyomma americanum	Predicting the Potential Global Distribution of Amblyomma americanum (Acari: Ixodidae) under Near Current and Future Climatic Conditions, Using the Maximum Entropy Model
1990-2020	USA	-94.6875	31.3542	Amblyomma americanum	Predicting the Potential Global Distribution of Amblyomma americanum (Acari: Ixodidae) under Near Current and Future Climatic Conditions, Using the Maximum Entropy Model
1990-2020	USA	-94.6875	34.1458	Amblyomma americanum	Predicting the Potential Global Distribution of Amblyomma americanum (Acari: Ixodidae) under Near Current and Future Climatic Conditions, Using the Maximum Entropy Model
1990-2020	USA	-94.6875	34.1875	Amblyomma americanum	Predicting the Potential Global Distribution of Amblyomma americanum (Acari: Ixodidae) under Near Current and Future Climatic Conditions, Using the Maximum Entropy Model
1990-2020	USA	-94.6875	39.3125	Amblyomma americanum	Predicting the Potential Global Distribution of Amblyomma americanum (Acari: Ixodidae) under Near Current and Future Climatic Conditions, Using the Maximum Entropy Model
1990-2020	USA	-94.6875	40.5625	Amblyomma americanum	Predicting the Potential Global Distribution of Amblyomma americanum (Acari: Ixodidae) under Near Current and Future Climatic Conditions, Using the Maximum Entropy Model
1990-2020	USA	-94.6458	31.6042	Amblyomma americanum	Predicting the Potential Global Distribution of Amblyomma americanum (Acari: Ixodidae) under Near Current and Future Climatic Conditions, Using the Maximum Entropy Model
1990-2020	USA	-94.6458	34.3125	Amblyomma americanum	Predicting the Potential Global Distribution of Amblyomma americanum (Acari: Ixodidae) under Near Current and Future Climatic Conditions, Using the Maximum Entropy Model
1990-2020	USA	-94.6458	34.4792	Amblyomma americanum	Predicting the Potential Global Distribution of Amblyomma americanum (Acari: Ixodidae) under Near Current and Future Climatic Conditions, Using the Maximum Entropy Model
1990-2020	USA	-94.6458	40.5625	Amblyomma americanum	Predicting the Potential Global Distribution of Amblyomma americanum (Acari: Ixodidae) under Near Current and Future Climatic Conditions, Using the Maximum Entropy Model
1990-2020	USA	-94.6042	35.0625	Amblyomma americanum	Predicting the Potential Global Distribution of Amblyomma americanum (Acari: Ixodidae) under Near Current and Future Climatic Conditions, Using the Maximum Entropy Model
1990-2020	USA	-94.5625	34.0208	Amblyomma americanum	Predicting the Potential Global Distribution of Amblyomma americanum (Acari: Ixodidae) under Near Current and Future Climatic Conditions, Using the Maximum Entropy Model
1990-2020	USA	-94.5625	35.4792	Amblyomma americanum	Predicting the Potential Global Distribution of Amblyomma americanum (Acari: Ixodidae) under Near Current and Future Climatic Conditions, Using the Maximum Entropy Model
1990-2020	USA	-94.5208	39.2708	Amblyomma americanum	Predicting the Potential Global Distribution of Amblyomma americanum (Acari: Ixodidae) under Near Current and Future Climatic Conditions, Using the Maximum Entropy Model
1990-2020	USA	-94.5208	40.1458	Amblyomma americanum	Predicting the Potential Global Distribution of Amblyomma americanum (Acari: Ixodidae) under Near Current and Future Climatic Conditions, Using the Maximum Entropy Model
1990-2020	USA	-94.4792	40.6042	Amblyomma americanum	Predicting the Potential Global Distribution of Amblyomma americanum (Acari: Ixodidae) under Near Current and Future Climatic Conditions, Using the Maximum Entropy Model
1990-2020	USA	-94.4375	30.7708	Amblyomma americanum	Predicting the Potential Global Distribution of Amblyomma americanum (Acari: Ixodidae) under Near Current and Future Climatic Conditions, Using the Maximum Entropy Model
1990-2020	USA	-94.4375	35.3125	Amblyomma americanum	Predicting the Potential Global Distribution of Amblyomma americanum (Acari: Ixodidae) under Near Current and Future Climatic Conditions, Using the Maximum Entropy Model
1990-2020	USA	-94.4375	39.2708	Amblyomma americanum	Predicting the Potential Global Distribution of Amblyomma americanum (Acari: Ixodidae) under Near Current and Future Climatic Conditions, Using the Maximum Entropy Model
1990-2020	USA	-94.4375	42.7292	Amblyomma americanum	Predicting the Potential Global Distribution of Amblyomma americanum (Acari: Ixodidae) under Near Current and Future Climatic Conditions, Using the Maximum Entropy Model
1990-2020	USA	-94.3958	38.5208	Amblyomma americanum	Predicting the Potential Global Distribution of Amblyomma americanum (Acari: Ixodidae) under Near Current and Future Climatic Conditions, Using the Maximum Entropy Model
1990-2020	USA	-94.3542	30.4792	Amblyomma americanum	Predicting the Potential Global Distribution of Amblyomma americanum (Acari: Ixodidae) under Near Current and Future Climatic Conditions, Using the Maximum Entropy Model
1990-2020	USA	-94.3542	36.4792	Amblyomma americanum	Predicting the Potential Global Distribution of Amblyomma americanum (Acari: Ixodidae) under Near Current and Future Climatic Conditions, Using the Maximum Entropy Model
1990-2020	USA	-94.3542	36.5208	Amblyomma americanum	Predicting the Potential Global Distribution of Amblyomma americanum (Acari: Ixodidae) under Near Current and Future Climatic Conditions, Using the Maximum Entropy Model
1990-2020	USA	-94.3542	36.9792	Amblyomma americanum	Predicting the Potential Global Distribution of Amblyomma americanum (Acari: Ixodidae) under Near Current and Future Climatic Conditions, Using the Maximum Entropy Model
1990-2020	USA	-94.3542	38.6458	Amblyomma americanum	Predicting the Potential Global Distribution of Amblyomma americanum (Acari: Ixodidae) under Near Current and Future Climatic Conditions, Using the Maximum Entropy Model
1990-2020	USA	-94.3542	39.0208	Amblyomma americanum	Predicting the Potential Global Distribution of Amblyomma americanum (Acari: Ixodidae) under Near Current and Future Climatic Conditions, Using the Maximum Entropy Model
1990-2020	USA	-94.3125	36.4792	Amblyomma americanum	Predicting the Potential Global Distribution of Amblyomma americanum (Acari: Ixodidae) under Near Current and Future Climatic Conditions, Using the Maximum Entropy Model
1990-2020	USA	-94.2708	31.0625	Amblyomma americanum	Predicting the Potential Global Distribution of Amblyomma americanum (Acari: Ixodidae) under Near Current and Future Climatic Conditions, Using the Maximum Entropy Model
1990-2020	USA	-94.2708	33.4375	Amblyomma americanum	Predicting the Potential Global Distribution of Amblyomma americanum (Acari: Ixodidae) under Near Current and Future Climatic Conditions, Using the Maximum Entropy Model
1990-2020	USA	-94.2708	36.3542	Amblyomma americanum	Predicting the Potential Global Distribution of Amblyomma americanum (Acari: Ixodidae) under Near Current and Future Climatic Conditions, Using the Maximum Entropy Model
1990-2020	USA	-94.2708	36.8542	Amblyomma americanum	Predicting the Potential Global Distribution of Amblyomma americanum (Acari: Ixodidae) under Near Current and Future Climatic Conditions, Using the Maximum Entropy Model
1990-2020	USA	-94.2708	39.3958	Amblyomma americanum	Predicting the Potential Global Distribution of Amblyomma americanum (Acari: Ixodidae) under Near Current and Future Climatic Conditions, Using the Maximum Entropy Model
1990-2020	USA	-94.2292	30.7292	Amblyomma americanum	Predicting the Potential Global Distribution of Amblyomma americanum (Acari: Ixodidae) under Near Current and Future Climatic Conditions, Using the Maximum Entropy Model
1990-2020	USA	-94.2292	35.7708	Amblyomma americanum	Predicting the Potential Global Distribution of Amblyomma americanum (Acari: Ixodidae) under Near Current and Future Climatic Conditions, Using the Maximum Entropy Model
1990-2020	USA	-94.2292	35.9792	Amblyomma americanum	Predicting the Potential Global Distribution of Amblyomma americanum (Acari: Ixodidae) under Near Current and Future Climatic Conditions, Using the Maximum Entropy Model
1990-2020	USA	-94.2292	36.0625	Amblyomma americanum	Predicting the Potential Global Distribution of Amblyomma americanum (Acari: Ixodidae) under Near Current and Future Climatic Conditions, Using the Maximum Entropy Model
1990-2020	USA	-94.2292	40.7292	Amblyomma americanum	Predicting the Potential Global Distribution of Amblyomma americanum (Acari: Ixodidae) under Near Current and Future Climatic Conditions, Using the Maximum Entropy Model
1990-2020	USA	-94.1875	35.2708	Amblyomma americanum	Predicting the Potential Global Distribution of Amblyomma americanum (Acari: Ixodidae) under Near Current and Future Climatic Conditions, Using the Maximum Entropy Model
1990-2020	USA	-94.1875	35.4792	Amblyomma americanum	Predicting the Potential Global Distribution of Amblyomma americanum (Acari: Ixodidae) under Near Current and Future Climatic Conditions, Using the Maximum Entropy Model
1990-2020	USA	-94.1875	35.8958	Amblyomma americanum	Predicting the Potential Global Distribution of Amblyomma americanum (Acari: Ixodidae) under Near Current and Future Climatic Conditions, Using the Maximum Entropy Model
1990-2020	USA	-94.1875	36.0208	Amblyomma americanum	Predicting the Potential Global Distribution of Amblyomma americanum (Acari: Ixodidae) under Near Current and Future Climatic Conditions, Using the Maximum Entropy Model
1990-2020	USA	-94.1875	36.0625	Amblyomma americanum	Predicting the Potential Global Distribution of Amblyomma americanum (Acari: Ixodidae) under Near Current and Future Climatic Conditions, Using the Maximum Entropy Model
1990-2020	USA	-94.1875	36.8958	Amblyomma americanum	Predicting the Potential Global Distribution of Amblyomma americanum (Acari: Ixodidae) under Near Current and Future Climatic Conditions, Using the Maximum Entropy Model
1990-2020	USA	-94.1875	41.2708	Amblyomma americanum	Predicting the Potential Global Distribution of Amblyomma americanum (Acari: Ixodidae) under Near Current and Future Climatic Conditions, Using the Maximum Entropy Model
1990-2020	USA	-94.1458	36.0625	Amblyomma americanum	Predicting the Potential Global Distribution of Amblyomma americanum (Acari: Ixodidae) under Near Current and Future Climatic Conditions, Using the Maximum Entropy Model
1990-2020	USA	-94.1458	37.9375	Amblyomma americanum	Predicting the Potential Global Distribution of Amblyomma americanum (Acari: Ixodidae) under Near Current and Future Climatic Conditions, Using the Maximum Entropy Model
1990-2020	USA	-94.1458	40.5625	Amblyomma americanum	Predicting the Potential Global Distribution of Amblyomma americanum (Acari: Ixodidae) under Near Current and Future Climatic Conditions, Using the Maximum Entropy Model
1990-2020	USA	-94.1042	36.0625	Amblyomma americanum	Predicting the Potential Global Distribution of Amblyomma americanum (Acari: Ixodidae) under Near Current and Future Climatic Conditions, Using the Maximum Entropy Model
1990-2020	USA	-94.1042	36.1458	Amblyomma americanum	Predicting the Potential Global Distribution of Amblyomma americanum (Acari: Ixodidae) under Near Current and Future Climatic Conditions, Using the Maximum Entropy Model
1990-2020	USA	-94.1042	36.3125	Amblyomma americanum	Predicting the Potential Global Distribution of Amblyomma americanum (Acari: Ixodidae) under Near Current and Future Climatic Conditions, Using the Maximum Entropy Model
1990-2020	USA	-94.0625	36.0625	Amblyomma americanum	Predicting the Potential Global Distribution of Amblyomma americanum (Acari: Ixodidae) under Near Current and Future Climatic Conditions, Using the Maximum Entropy Model
1990-2020	USA	-94.0625	36.6458	Amblyomma americanum	Predicting the Potential Global Distribution of Amblyomma americanum (Acari: Ixodidae) under Near Current and Future Climatic Conditions, Using the Maximum Entropy Model
1990-2020	USA	-94.0208	37.9792	Amblyomma americanum	Predicting the Potential Global Distribution of Amblyomma americanum (Acari: Ixodidae) under Near Current and Future Climatic Conditions, Using the Maximum Entropy Model
1990-2020	USA	-94.0208	41.3125	Amblyomma americanum	Predicting the Potential Global Distribution of Amblyomma americanum (Acari: Ixodidae) under Near Current and Future Climatic Conditions, Using the Maximum Entropy Model
1990-2020	USA	-93.9792	42.3958	Amblyomma americanum	Predicting the Potential Global Distribution of Amblyomma americanum (Acari: Ixodidae) under Near Current and Future Climatic Conditions, Using the Maximum Entropy Model
1990-2020	USA	-93.9375	37.1875	Amblyomma americanum	Predicting the Potential Global Distribution of Amblyomma americanum (Acari: Ixodidae) under Near Current and Future Climatic Conditions, Using the Maximum Entropy Model
1990-2020	USA	-93.9375	40.6042	Amblyomma americanum	Predicting the Potential Global Distribution of Amblyomma americanum (Acari: Ixodidae) under Near Current and Future Climatic Conditions, Using the Maximum Entropy Model
1990-2020	USA	-93.8542	41.2292	Amblyomma americanum	Predicting the Potential Global Distribution of Amblyomma americanum (Acari: Ixodidae) under Near Current and Future Climatic Conditions, Using the Maximum Entropy Model
1990-2020	USA	-93.7708	36.5625	Amblyomma americanum	Predicting the Potential Global Distribution of Amblyomma americanum (Acari: Ixodidae) under Near Current and Future Climatic Conditions, Using the Maximum Entropy Model
1990-2020	USA	-93.7708	40.6042	Amblyomma americanum	Predicting the Potential Global Distribution of Amblyomma americanum (Acari: Ixodidae) under Near Current and Future Climatic Conditions, Using the Maximum Entropy Model
1990-2020	USA	-93.7708	40.7292	Amblyomma americanum	Predicting the Potential Global Distribution of Amblyomma americanum (Acari: Ixodidae) under Near Current and Future Climatic Conditions, Using the Maximum Entropy Model
1990-2020	USA	-93.7292	31.1875	Amblyomma americanum	Predicting the Potential Global Distribution of Amblyomma americanum (Acari: Ixodidae) under Near Current and Future Climatic Conditions, Using the Maximum Entropy Model
1990-2020	USA	-93.7292	40.5625	Amblyomma americanum	Predicting the Potential Global Distribution of Amblyomma americanum (Acari: Ixodidae) under Near Current and Future Climatic Conditions, Using the Maximum Entropy Model
1990-2020	USA	-93.7292	40.7292	Amblyomma americanum	Predicting the Potential Global Distribution of Amblyomma americanum (Acari: Ixodidae) under Near Current and Future Climatic Conditions, Using the Maximum Entropy Model
1990-2020	USA	-93.6875	34.6458	Amblyomma americanum	Predicting the Potential Global Distribution of Amblyomma americanum (Acari: Ixodidae) under Near Current and Future Climatic Conditions, Using the Maximum Entropy Model
1990-2020	USA	-93.6875	37.5625	Amblyomma americanum	Predicting the Potential Global Distribution of Amblyomma americanum (Acari: Ixodidae) under Near Current and Future Climatic Conditions, Using the Maximum Entropy Model
1990-2020	USA	-93.6458	32.5208	Amblyomma americanum	Predicting the Potential Global Distribution of Amblyomma americanum (Acari: Ixodidae) under Near Current and Future Climatic Conditions, Using the Maximum Entropy Model
1990-2020	USA	-93.6458	34.4792	Amblyomma americanum	Predicting the Potential Global Distribution of Amblyomma americanum (Acari: Ixodidae) under Near Current and Future Climatic Conditions, Using the Maximum Entropy Model
1990-2020	USA	-93.6458	34.5625	Amblyomma americanum	Predicting the Potential Global Distribution of Amblyomma americanum (Acari: Ixodidae) under Near Current and Future Climatic Conditions, Using the Maximum Entropy Model
1990-2020	USA	-93.6458	41.1875	Amblyomma americanum	Predicting the Potential Global Distribution of Amblyomma americanum (Acari: Ixodidae) under Near Current and Future Climatic Conditions, Using the Maximum Entropy Model
1990-2020	USA	-93.6042	35.5625	Amblyomma americanum	Predicting the Potential Global Distribution of Amblyomma americanum (Acari: Ixodidae) under Near Current and Future Climatic Conditions, Using the Maximum Entropy Model
1990-2020	USA	-93.6042	38.7292	Amblyomma americanum	Predicting the Potential Global Distribution of Amblyomma americanum (Acari: Ixodidae) under Near Current and Future Climatic Conditions, Using the Maximum Entropy Model
1990-2020	USA	-93.5625	38.7708	Amblyomma americanum	Predicting the Potential Global Distribution of Amblyomma americanum (Acari: Ixodidae) under Near Current and Future Climatic Conditions, Using the Maximum Entropy Model
1990-2020	USA	-93.5208	36.7292	Amblyomma americanum	Predicting the Potential Global Distribution of Amblyomma americanum (Acari: Ixodidae) under Near Current and Future Climatic Conditions, Using the Maximum Entropy Model
1990-2020	USA	-93.4792	40.8542	Amblyomma americanum	Predicting the Potential Global Distribution of Amblyomma americanum (Acari: Ixodidae) under Near Current and Future Climatic Conditions, Using the Maximum Entropy Model
1990-2020	USA	-93.4792	41.0208	Amblyomma americanum	Predicting the Potential Global Distribution of Amblyomma americanum (Acari: Ixodidae) under Near Current and Future Climatic Conditions, Using the Maximum Entropy Model
1990-2020	USA	-93.4375	38.2708	Amblyomma americanum	Predicting the Potential Global Distribution of Amblyomma americanum (Acari: Ixodidae) under Near Current and Future Climatic Conditions, Using the Maximum Entropy Model
1990-2020	USA	-93.4375	40.9375	Amblyomma americanum	Predicting the Potential Global Distribution of Amblyomma americanum (Acari: Ixodidae) under Near Current and Future Climatic Conditions, Using the Maximum Entropy Model
1990-2020	USA	-93.3958	37.1458	Amblyomma americanum	Predicting the Potential Global Distribution of Amblyomma americanum (Acari: Ixodidae) under Near Current and Future Climatic Conditions, Using the Maximum Entropy Model
1990-2020	USA	-93.3958	37.5625	Amblyomma americanum	Predicting the Potential Global Distribution of Amblyomma americanum (Acari: Ixodidae) under Near Current and Future Climatic Conditions, Using the Maximum Entropy Model
1990-2020	USA	-93.3958	37.9375	Amblyomma americanum	Predicting the Potential Global Distribution of Amblyomma americanum (Acari: Ixodidae) under Near Current and Future Climatic Conditions, Using the Maximum Entropy Model
1990-2020	USA	-93.3125	35.5208	Amblyomma americanum	Predicting the Potential Global Distribution of Amblyomma americanum (Acari: Ixodidae) under Near Current and Future Climatic Conditions, Using the Maximum Entropy Model
1990-2020	USA	-93.3125	37.2292	Amblyomma americanum	Predicting the Potential Global Distribution of Amblyomma americanum (Acari: Ixodidae) under Near Current and Future Climatic Conditions, Using the Maximum Entropy Model
1990-2020	USA	-93.2708	37.1042	Amblyomma americanum	Predicting the Potential Global Distribution of Amblyomma americanum (Acari: Ixodidae) under Near Current and Future Climatic Conditions, Using the Maximum Entropy Model
1990-2020	USA	-93.2292	35.8958	Amblyomma americanum	Predicting the Potential Global Distribution of Amblyomma americanum (Acari: Ixodidae) under Near Current and Future Climatic Conditions, Using the Maximum Entropy Model
1990-2020	USA	-93.2292	36.6458	Amblyomma americanum	Predicting the Potential Global Distribution of Amblyomma americanum (Acari: Ixodidae) under Near Current and Future Climatic Conditions, Using the Maximum Entropy Model
1990-2020	USA	-93.2292	36.8958	Amblyomma americanum	Predicting the Potential Global Distribution of Amblyomma americanum (Acari: Ixodidae) under Near Current and Future Climatic Conditions, Using the Maximum Entropy Model
1990-2020	USA	-93.2292	38.3542	Amblyomma americanum	Predicting the Potential Global Distribution of Amblyomma americanum (Acari: Ixodidae) under Near Current and Future Climatic Conditions, Using the Maximum Entropy Model
1990-2020	USA	-93.2292	38.7708	Amblyomma americanum	Predicting the Potential Global Distribution of Amblyomma americanum (Acari: Ixodidae) under Near Current and Future Climatic Conditions, Using the Maximum Entropy Model
1990-2020	USA	-93.1875	33.3542	Amblyomma americanum	Predicting the Potential Global Distribution of Amblyomma americanum (Acari: Ixodidae) under Near Current and Future Climatic Conditions, Using the Maximum Entropy Model
1990-2020	USA	-93.1875	35.3125	Amblyomma americanum	Predicting the Potential Global Distribution of Amblyomma americanum (Acari: Ixodidae) under Near Current and Future Climatic Conditions, Using the Maximum Entropy Model
1990-2020	USA	-93.1875	35.9792	Amblyomma americanum	Predicting the Potential Global Distribution of Amblyomma americanum (Acari: Ixodidae) under Near Current and Future Climatic Conditions, Using the Maximum Entropy Model
1990-2020	USA	-93.1875	36.0208	Amblyomma americanum	Predicting the Potential Global Distribution of Amblyomma americanum (Acari: Ixodidae) under Near Current and Future Climatic Conditions, Using the Maximum Entropy Model
1990-2020	USA	-93.1458	34.4375	Amblyomma americanum	Predicting the Potential Global Distribution of Amblyomma americanum (Acari: Ixodidae) under Near Current and Future Climatic Conditions, Using the Maximum Entropy Model
1990-2020	USA	-93.1458	36.8958	Amblyomma americanum	Predicting the Potential Global Distribution of Amblyomma americanum (Acari: Ixodidae) under Near Current and Future Climatic Conditions, Using the Maximum Entropy Model
1990-2020	USA	-93.1042	31.1458	Amblyomma americanum	Predicting the Potential Global Distribution of Amblyomma americanum (Acari: Ixodidae) under Near Current and Future Climatic Conditions, Using the Maximum Entropy Model
1990-2020	USA	-93.1042	36.0208	Amblyomma americanum	Predicting the Potential Global Distribution of Amblyomma americanum (Acari: Ixodidae) under Near Current and Future Climatic Conditions, Using the Maximum Entropy Model
1990-2020	USA	-93.1042	36.2292	Amblyomma americanum	Predicting the Potential Global Distribution of Amblyomma americanum (Acari: Ixodidae) under Near Current and Future Climatic Conditions, Using the Maximum Entropy Model
1990-2020	USA	-93.1042	41.8958	Amblyomma americanum	Predicting the Potential Global Distribution of Amblyomma americanum (Acari: Ixodidae) under Near Current and Future Climatic Conditions, Using the Maximum Entropy Model
1990-2020	USA	-93.0625	34.4792	Amblyomma americanum	Predicting the Potential Global Distribution of Amblyomma americanum (Acari: Ixodidae) under Near Current and Future Climatic Conditions, Using the Maximum Entropy Model
1990-2020	USA	-93.0625	34.5208	Amblyomma americanum	Predicting the Potential Global Distribution of Amblyomma americanum (Acari: Ixodidae) under Near Current and Future Climatic Conditions, Using the Maximum Entropy Model
1990-2020	USA	-93.0625	40.9792	Amblyomma americanum	Predicting the Potential Global Distribution of Amblyomma americanum (Acari: Ixodidae) under Near Current and Future Climatic Conditions, Using the Maximum Entropy Model
1990-2020	USA	-93.0625	41.3958	Amblyomma americanum	Predicting the Potential Global Distribution of Amblyomma americanum (Acari: Ixodidae) under Near Current and Future Climatic Conditions, Using the Maximum Entropy Model
1990-2020	USA	-93.0208	37.2292	Amblyomma americanum	Predicting the Potential Global Distribution of Amblyomma americanum (Acari: Ixodidae) under Near Current and Future Climatic Conditions, Using the Maximum Entropy Model
1990-2020	USA	-92.9375	34.6042	Amblyomma americanum	Predicting the Potential Global Distribution of Amblyomma americanum (Acari: Ixodidae) under Near Current and Future Climatic Conditions, Using the Maximum Entropy Model
1990-2020	USA	-92.9375	40.7708	Amblyomma americanum	Predicting the Potential Global Distribution of Amblyomma americanum (Acari: Ixodidae) under Near Current and Future Climatic Conditions, Using the Maximum Entropy Model
1990-2020	USA	-92.8958	39.0625	Amblyomma americanum	Predicting the Potential Global Distribution of Amblyomma americanum (Acari: Ixodidae) under Near Current and Future Climatic Conditions, Using the Maximum Entropy Model
1990-2020	USA	-92.8542	38.1875	Amblyomma americanum	Predicting the Potential Global Distribution of Amblyomma americanum (Acari: Ixodidae) under Near Current and Future Climatic Conditions, Using the Maximum Entropy Model
1990-2020	USA	-92.8542	40.0625	Amblyomma americanum	Predicting the Potential Global Distribution of Amblyomma americanum (Acari: Ixodidae) under Near Current and Future Climatic Conditions, Using the Maximum Entropy Model
1990-2020	USA	-92.8542	40.7292	Amblyomma americanum	Predicting the Potential Global Distribution of Amblyomma americanum (Acari: Ixodidae) under Near Current and Future Climatic Conditions, Using the Maximum Entropy Model
1990-2020	USA	-92.8125	40.2708	Amblyomma americanum	Predicting the Potential Global Distribution of Amblyomma americanum (Acari: Ixodidae) under Near Current and Future Climatic Conditions, Using the Maximum Entropy Model
1990-2020	USA	-92.8125	40.8958	Amblyomma americanum	Predicting the Potential Global Distribution of Amblyomma americanum (Acari: Ixodidae) under Near Current and Future Climatic Conditions, Using the Maximum Entropy Model
1990-2020	USA	-92.8125	44.6875	Amblyomma americanum	Predicting the Potential Global Distribution of Amblyomma americanum (Acari: Ixodidae) under Near Current and Future Climatic Conditions, Using the Maximum Entropy Model
1990-2020	USA	-92.7708	32.6042	Amblyomma americanum	Predicting the Potential Global Distribution of Amblyomma americanum (Acari: Ixodidae) under Near Current and Future Climatic Conditions, Using the Maximum Entropy Model
1990-2020	USA	-92.7708	41.3542	Amblyomma americanum	Predicting the Potential Global Distribution of Amblyomma americanum (Acari: Ixodidae) under Near Current and Future Climatic Conditions, Using the Maximum Entropy Model
1990-2020	USA	-92.7708	42.5625	Amblyomma americanum	Predicting the Potential Global Distribution of Amblyomma americanum (Acari: Ixodidae) under Near Current and Future Climatic Conditions, Using the Maximum Entropy Model
1990-2020	USA	-92.7292	35.9792	Amblyomma americanum	Predicting the Potential Global Distribution of Amblyomma americanum (Acari: Ixodidae) under Near Current and Future Climatic Conditions, Using the Maximum Entropy Model
1990-2020	USA	-92.6875	34.5208	Amblyomma americanum	Predicting the Potential Global Distribution of Amblyomma americanum (Acari: Ixodidae) under Near Current and Future Climatic Conditions, Using the Maximum Entropy Model
1990-2020	USA	-92.6875	38.1458	Amblyomma americanum	Predicting the Potential Global Distribution of Amblyomma americanum (Acari: Ixodidae) under Near Current and Future Climatic Conditions, Using the Maximum Entropy Model
1990-2020	USA	-92.6875	39.1458	Amblyomma americanum	Predicting the Potential Global Distribution of Amblyomma americanum (Acari: Ixodidae) under Near Current and Future Climatic Conditions, Using the Maximum Entropy Model
1990-2020	USA	-92.6458	40.1042	Amblyomma americanum	Predicting the Potential Global Distribution of Amblyomma americanum (Acari: Ixodidae) under Near Current and Future Climatic Conditions, Using the Maximum Entropy Model
1990-2020	USA	-92.6042	36.2708	Amblyomma americanum	Predicting the Potential Global Distribution of Amblyomma americanum (Acari: Ixodidae) under Near Current and Future Climatic Conditions, Using the Maximum Entropy Model
1990-2020	USA	-92.6042	38.1042	Amblyomma americanum	Predicting the Potential Global Distribution of Amblyomma americanum (Acari: Ixodidae) under Near Current and Future Climatic Conditions, Using the Maximum Entropy Model
1990-2020	USA	-92.6042	38.1458	Amblyomma americanum	Predicting the Potential Global Distribution of Amblyomma americanum (Acari: Ixodidae) under Near Current and Future Climatic Conditions, Using the Maximum Entropy Model
1990-2020	USA	-92.6042	38.3125	Amblyomma americanum	Predicting the Potential Global Distribution of Amblyomma americanum (Acari: Ixodidae) under Near Current and Future Climatic Conditions, Using the Maximum Entropy Model
1990-2020	USA	-92.6042	40.1458	Amblyomma americanum	Predicting the Potential Global Distribution of Amblyomma americanum (Acari: Ixodidae) under Near Current and Future Climatic Conditions, Using the Maximum Entropy Model
1990-2020	USA	-92.6042	40.1875	Amblyomma americanum	Predicting the Potential Global Distribution of Amblyomma americanum (Acari: Ixodidae) under Near Current and Future Climatic Conditions, Using the Maximum Entropy Model
1990-2020	USA	-92.5625	35.8125	Amblyomma americanum	Predicting the Potential Global Distribution of Amblyomma americanum (Acari: Ixodidae) under Near Current and Future Climatic Conditions, Using the Maximum Entropy Model
1990-2020	USA	-92.5625	38.8958	Amblyomma americanum	Predicting the Potential Global Distribution of Amblyomma americanum (Acari: Ixodidae) under Near Current and Future Climatic Conditions, Using the Maximum Entropy Model
1990-2020	USA	-92.5625	38.9792	Amblyomma americanum	Predicting the Potential Global Distribution of Amblyomma americanum (Acari: Ixodidae) under Near Current and Future Climatic Conditions, Using the Maximum Entropy Model
1990-2020	USA	-92.5208	39.6042	Amblyomma americanum	Predicting the Potential Global Distribution of Amblyomma americanum (Acari: Ixodidae) under Near Current and Future Climatic Conditions, Using the Maximum Entropy Model
1990-2020	USA	-92.4792	35.1042	Amblyomma americanum	Predicting the Potential Global Distribution of Amblyomma americanum (Acari: Ixodidae) under Near Current and Future Climatic Conditions, Using the Maximum Entropy Model
1990-2020	USA	-92.4792	36.8542	Amblyomma americanum	Predicting the Potential Global Distribution of Amblyomma americanum (Acari: Ixodidae) under Near Current and Future Climatic Conditions, Using the Maximum Entropy Model
1990-2020	USA	-92.4375	35.7292	Amblyomma americanum	Predicting the Potential Global Distribution of Amblyomma americanum (Acari: Ixodidae) under Near Current and Future Climatic Conditions, Using the Maximum Entropy Model
1990-2020	USA	-92.4375	36.6875	Amblyomma americanum	Predicting the Potential Global Distribution of Amblyomma americanum (Acari: Ixodidae) under Near Current and Future Climatic Conditions, Using the Maximum Entropy Model
1990-2020	USA	-92.4375	38.9375	Amblyomma americanum	Predicting the Potential Global Distribution of Amblyomma americanum (Acari: Ixodidae) under Near Current and Future Climatic Conditions, Using the Maximum Entropy Model
1990-2020	USA	-92.4375	39.7292	Amblyomma americanum	Predicting the Potential Global Distribution of Amblyomma americanum (Acari: Ixodidae) under Near Current and Future Climatic Conditions, Using the Maximum Entropy Model
1990-2020	USA	-92.4375	42.5208	Amblyomma americanum	Predicting the Potential Global Distribution of Amblyomma americanum (Acari: Ixodidae) under Near Current and Future Climatic Conditions, Using the Maximum Entropy Model
1990-2020	USA	-92.3958	31.0208	Amblyomma americanum	Predicting the Potential Global Distribution of Amblyomma americanum (Acari: Ixodidae) under Near Current and Future Climatic Conditions, Using the Maximum Entropy Model
1990-2020	USA	-92.3958	38.9375	Amblyomma americanum	Predicting the Potential Global Distribution of Amblyomma americanum (Acari: Ixodidae) under Near Current and Future Climatic Conditions, Using the Maximum Entropy Model
1990-2020	USA	-92.3542	38.9375	Amblyomma americanum	Predicting the Potential Global Distribution of Amblyomma americanum (Acari: Ixodidae) under Near Current and Future Climatic Conditions, Using the Maximum Entropy Model
1990-2020	USA	-92.3542	42.4792	Amblyomma americanum	Predicting the Potential Global Distribution of Amblyomma americanum (Acari: Ixodidae) under Near Current and Future Climatic Conditions, Using the Maximum Entropy Model
1990-2020	USA	-92.3125	34.7292	Amblyomma americanum	Predicting the Potential Global Distribution of Amblyomma americanum (Acari: Ixodidae) under Near Current and Future Climatic Conditions, Using the Maximum Entropy Model
1990-2020	USA	-92.3125	34.7708	Amblyomma americanum	Predicting the Potential Global Distribution of Amblyomma americanum (Acari: Ixodidae) under Near Current and Future Climatic Conditions, Using the Maximum Entropy Model
1990-2020	USA	-92.3125	37.3958	Amblyomma americanum	Predicting the Potential Global Distribution of Amblyomma americanum (Acari: Ixodidae) under Near Current and Future Climatic Conditions, Using the Maximum Entropy Model
1990-2020	USA	-92.3125	38.6042	Amblyomma americanum	Predicting the Potential Global Distribution of Amblyomma americanum (Acari: Ixodidae) under Near Current and Future Climatic Conditions, Using the Maximum Entropy Model
1990-2020	USA	-92.3125	38.8958	Amblyomma americanum	Predicting the Potential Global Distribution of Amblyomma americanum (Acari: Ixodidae) under Near Current and Future Climatic Conditions, Using the Maximum Entropy Model
1990-2020	USA	-92.2708	35.2708	Amblyomma americanum	Predicting the Potential Global Distribution of Amblyomma americanum (Acari: Ixodidae) under Near Current and Future Climatic Conditions, Using the Maximum Entropy Model
1990-2020	USA	-92.2708	37.5208	Amblyomma americanum	Predicting the Potential Global Distribution of Amblyomma americanum (Acari: Ixodidae) under Near Current and Future Climatic Conditions, Using the Maximum Entropy Model
1990-2020	USA	-92.2708	38.8125	Amblyomma americanum	Predicting the Potential Global Distribution of Amblyomma americanum (Acari: Ixodidae) under Near Current and Future Climatic Conditions, Using the Maximum Entropy Model
1990-2020	USA	-92.2292	38.6042	Amblyomma americanum	Predicting the Potential Global Distribution of Amblyomma americanum (Acari: Ixodidae) under Near Current and Future Climatic Conditions, Using the Maximum Entropy Model
1990-2020	USA	-92.2292	43.3125	Amblyomma americanum	Predicting the Potential Global Distribution of Amblyomma americanum (Acari: Ixodidae) under Near Current and Future Climatic Conditions, Using the Maximum Entropy Model
1990-2020	USA	-92.1875	35.9792	Amblyomma americanum	Predicting the Potential Global Distribution of Amblyomma americanum (Acari: Ixodidae) under Near Current and Future Climatic Conditions, Using the Maximum Entropy Model
1990-2020	USA	-92.1875	37.8125	Amblyomma americanum	Predicting the Potential Global Distribution of Amblyomma americanum (Acari: Ixodidae) under Near Current and Future Climatic Conditions, Using the Maximum Entropy Model
1990-2020	USA	-92.1458	34.8958	Amblyomma americanum	Predicting the Potential Global Distribution of Amblyomma americanum (Acari: Ixodidae) under Near Current and Future Climatic Conditions, Using the Maximum Entropy Model
1990-2020	USA	-92.1458	38.8125	Amblyomma americanum	Predicting the Potential Global Distribution of Amblyomma americanum (Acari: Ixodidae) under Near Current and Future Climatic Conditions, Using the Maximum Entropy Model
1990-2020	USA	-92.1042	34.3125	Amblyomma americanum	Predicting the Potential Global Distribution of Amblyomma americanum (Acari: Ixodidae) under Near Current and Future Climatic Conditions, Using the Maximum Entropy Model
1990-2020	USA	-92.1042	34.4375	Amblyomma americanum	Predicting the Potential Global Distribution of Amblyomma americanum (Acari: Ixodidae) under Near Current and Future Climatic Conditions, Using the Maximum Entropy Model
1990-2020	USA	-92.1042	36.8125	Amblyomma americanum	Predicting the Potential Global Distribution of Amblyomma americanum (Acari: Ixodidae) under Near Current and Future Climatic Conditions, Using the Maximum Entropy Model
1990-2020	USA	-92.1042	37.9792	Amblyomma americanum	Predicting the Potential Global Distribution of Amblyomma americanum (Acari: Ixodidae) under Near Current and Future Climatic Conditions, Using the Maximum Entropy Model
1990-2020	USA	-92.0625	36.8958	Amblyomma americanum	Predicting the Potential Global Distribution of Amblyomma americanum (Acari: Ixodidae) under Near Current and Future Climatic Conditions, Using the Maximum Entropy Model
1990-2020	USA	-92.0208	42.3125	Amblyomma americanum	Predicting the Potential Global Distribution of Amblyomma americanum (Acari: Ixodidae) under Near Current and Future Climatic Conditions, Using the Maximum Entropy Model
1990-2020	USA	-91.9792	40.7292	Amblyomma americanum	Predicting the Potential Global Distribution of Amblyomma americanum (Acari: Ixodidae) under Near Current and Future Climatic Conditions, Using the Maximum Entropy Model
1990-2020	USA	-91.9375	36.7292	Amblyomma americanum	Predicting the Potential Global Distribution of Amblyomma americanum (Acari: Ixodidae) under Near Current and Future Climatic Conditions, Using the Maximum Entropy Model
1990-2020	USA	-91.9375	39.7708	Amblyomma americanum	Predicting the Potential Global Distribution of Amblyomma americanum (Acari: Ixodidae) under Near Current and Future Climatic Conditions, Using the Maximum Entropy Model
1990-2020	USA	-91.9375	40.8958	Amblyomma americanum	Predicting the Potential Global Distribution of Amblyomma americanum (Acari: Ixodidae) under Near Current and Future Climatic Conditions, Using the Maximum Entropy Model
1990-2020	USA	-91.9375	43.0625	Amblyomma americanum	Predicting the Potential Global Distribution of Amblyomma americanum (Acari: Ixodidae) under Near Current and Future Climatic Conditions, Using the Maximum Entropy Model
1990-2020	USA	-91.8958	34.2292	Amblyomma americanum	Predicting the Potential Global Distribution of Amblyomma americanum (Acari: Ixodidae) under Near Current and Future Climatic Conditions, Using the Maximum Entropy Model
1990-2020	USA	-91.8958	36.8542	Amblyomma americanum	Predicting the Potential Global Distribution of Amblyomma americanum (Acari: Ixodidae) under Near Current and Future Climatic Conditions, Using the Maximum Entropy Model
1990-2020	USA	-91.8125	35.7292	Amblyomma americanum	Predicting the Potential Global Distribution of Amblyomma americanum (Acari: Ixodidae) under Near Current and Future Climatic Conditions, Using the Maximum Entropy Model
1990-2020	USA	-91.8125	36.6458	Amblyomma americanum	Predicting the Potential Global Distribution of Amblyomma americanum (Acari: Ixodidae) under Near Current and Future Climatic Conditions, Using the Maximum Entropy Model
1990-2020	USA	-91.8125	42.8542	Amblyomma americanum	Predicting the Potential Global Distribution of Amblyomma americanum (Acari: Ixodidae) under Near Current and Future Climatic Conditions, Using the Maximum Entropy Model
1990-2020	USA	-91.7708	36.6458	Amblyomma americanum	Predicting the Potential Global Distribution of Amblyomma americanum (Acari: Ixodidae) under Near Current and Future Climatic Conditions, Using the Maximum Entropy Model
1990-2020	USA	-91.7708	42.1875	Amblyomma americanum	Predicting the Potential Global Distribution of Amblyomma americanum (Acari: Ixodidae) under Near Current and Future Climatic Conditions, Using the Maximum Entropy Model
1990-2020	USA	-91.7292	38.8958	Amblyomma americanum	Predicting the Potential Global Distribution of Amblyomma americanum (Acari: Ixodidae) under Near Current and Future Climatic Conditions, Using the Maximum Entropy Model
1990-2020	USA	-91.6875	37.1042	Amblyomma americanum	Predicting the Potential Global Distribution of Amblyomma americanum (Acari: Ixodidae) under Near Current and Future Climatic Conditions, Using the Maximum Entropy Model
1990-2020	USA	-91.6875	40.4792	Amblyomma americanum	Predicting the Potential Global Distribution of Amblyomma americanum (Acari: Ixodidae) under Near Current and Future Climatic Conditions, Using the Maximum Entropy Model
1990-2020	USA	-91.6875	40.6042	Amblyomma americanum	Predicting the Potential Global Distribution of Amblyomma americanum (Acari: Ixodidae) under Near Current and Future Climatic Conditions, Using the Maximum Entropy Model
1990-2020	USA	-91.6875	41.9792	Amblyomma americanum	Predicting the Potential Global Distribution of Amblyomma americanum (Acari: Ixodidae) under Near Current and Future Climatic Conditions, Using the Maximum Entropy Model
1990-2020	USA	-91.6458	40.2708	Amblyomma americanum	Predicting the Potential Global Distribution of Amblyomma americanum (Acari: Ixodidae) under Near Current and Future Climatic Conditions, Using the Maximum Entropy Model
1990-2020	USA	-91.5625	40.5208	Amblyomma americanum	Predicting the Potential Global Distribution of Amblyomma americanum (Acari: Ixodidae) under Near Current and Future Climatic Conditions, Using the Maximum Entropy Model
1990-2020	USA	-91.5625	40.6458	Amblyomma americanum	Predicting the Potential Global Distribution of Amblyomma americanum (Acari: Ixodidae) under Near Current and Future Climatic Conditions, Using the Maximum Entropy Model
1990-2020	USA	-91.5625	40.9792	Amblyomma americanum	Predicting the Potential Global Distribution of Amblyomma americanum (Acari: Ixodidae) under Near Current and Future Climatic Conditions, Using the Maximum Entropy Model
1990-2020	USA	-91.5208	41.6458	Amblyomma americanum	Predicting the Potential Global Distribution of Amblyomma americanum (Acari: Ixodidae) under Near Current and Future Climatic Conditions, Using the Maximum Entropy Model
1990-2020	USA	-91.5208	42.6042	Amblyomma americanum	Predicting the Potential Global Distribution of Amblyomma americanum (Acari: Ixodidae) under Near Current and Future Climatic Conditions, Using the Maximum Entropy Model
1990-2020	USA	-91.4792	36.3125	Amblyomma americanum	Predicting the Potential Global Distribution of Amblyomma americanum (Acari: Ixodidae) under Near Current and Future Climatic Conditions, Using the Maximum Entropy Model
1990-2020	USA	-91.4792	38.3542	Amblyomma americanum	Predicting the Potential Global Distribution of Amblyomma americanum (Acari: Ixodidae) under Near Current and Future Climatic Conditions, Using the Maximum Entropy Model
1990-2020	USA	-91.4792	40.5208	Amblyomma americanum	Predicting the Potential Global Distribution of Amblyomma americanum (Acari: Ixodidae) under Near Current and Future Climatic Conditions, Using the Maximum Entropy Model
1990-2020	USA	-91.4375	31.3542	Amblyomma americanum	Predicting the Potential Global Distribution of Amblyomma americanum (Acari: Ixodidae) under Near Current and Future Climatic Conditions, Using the Maximum Entropy Model
1990-2020	USA	-91.4375	37.1458	Amblyomma americanum	Predicting the Potential Global Distribution of Amblyomma americanum (Acari: Ixodidae) under Near Current and Future Climatic Conditions, Using the Maximum Entropy Model
1990-2020	USA	-91.4375	37.1875	Amblyomma americanum	Predicting the Potential Global Distribution of Amblyomma americanum (Acari: Ixodidae) under Near Current and Future Climatic Conditions, Using the Maximum Entropy Model
1990-2020	USA	-91.3958	40.3958	Amblyomma americanum	Predicting the Potential Global Distribution of Amblyomma americanum (Acari: Ixodidae) under Near Current and Future Climatic Conditions, Using the Maximum Entropy Model
1990-2020	USA	-91.3958	40.8125	Amblyomma americanum	Predicting the Potential Global Distribution of Amblyomma americanum (Acari: Ixodidae) under Near Current and Future Climatic Conditions, Using the Maximum Entropy Model
1990-2020	USA	-91.3542	39.7292	Amblyomma americanum	Predicting the Potential Global Distribution of Amblyomma americanum (Acari: Ixodidae) under Near Current and Future Climatic Conditions, Using the Maximum Entropy Model
1990-2020	USA	-91.3125	31.1042	Amblyomma americanum	Predicting the Potential Global Distribution of Amblyomma americanum (Acari: Ixodidae) under Near Current and Future Climatic Conditions, Using the Maximum Entropy Model
1990-2020	USA	-91.3125	36.7292	Amblyomma americanum	Predicting the Potential Global Distribution of Amblyomma americanum (Acari: Ixodidae) under Near Current and Future Climatic Conditions, Using the Maximum Entropy Model
1990-2020	USA	-91.3125	38.3125	Amblyomma americanum	Predicting the Potential Global Distribution of Amblyomma americanum (Acari: Ixodidae) under Near Current and Future Climatic Conditions, Using the Maximum Entropy Model
1990-2020	USA	-91.3125	40.6458	Amblyomma americanum	Predicting the Potential Global Distribution of Amblyomma americanum (Acari: Ixodidae) under Near Current and Future Climatic Conditions, Using the Maximum Entropy Model
1990-2020	USA	-91.2708	40.7708	Amblyomma americanum	Predicting the Potential Global Distribution of Amblyomma americanum (Acari: Ixodidae) under Near Current and Future Climatic Conditions, Using the Maximum Entropy Model
1990-2020	USA	-91.2708	40.8125	Amblyomma americanum	Predicting the Potential Global Distribution of Amblyomma americanum (Acari: Ixodidae) under Near Current and Future Climatic Conditions, Using the Maximum Entropy Model
1990-2020	USA	-91.2292	30.7708	Amblyomma americanum	Predicting the Potential Global Distribution of Amblyomma americanum (Acari: Ixodidae) under Near Current and Future Climatic Conditions, Using the Maximum Entropy Model
1990-2020	USA	-91.2292	31.6042	Amblyomma americanum	Predicting the Potential Global Distribution of Amblyomma americanum (Acari: Ixodidae) under Near Current and Future Climatic Conditions, Using the Maximum Entropy Model
1990-2020	USA	-91.2292	38.0625	Amblyomma americanum	Predicting the Potential Global Distribution of Amblyomma americanum (Acari: Ixodidae) under Near Current and Future Climatic Conditions, Using the Maximum Entropy Model
1990-2020	USA	-91.2292	40.6042	Amblyomma americanum	Predicting the Potential Global Distribution of Amblyomma americanum (Acari: Ixodidae) under Near Current and Future Climatic Conditions, Using the Maximum Entropy Model
1990-2020	USA	-91.1875	32.3958	Amblyomma americanum	Predicting the Potential Global Distribution of Amblyomma americanum (Acari: Ixodidae) under Near Current and Future Climatic Conditions, Using the Maximum Entropy Model
1990-2020	USA	-91.1875	37.0208	Amblyomma americanum	Predicting the Potential Global Distribution of Amblyomma americanum (Acari: Ixodidae) under Near Current and Future Climatic Conditions, Using the Maximum Entropy Model
1990-2020	USA	-91.1875	43.0625	Amblyomma americanum	Predicting the Potential Global Distribution of Amblyomma americanum (Acari: Ixodidae) under Near Current and Future Climatic Conditions, Using the Maximum Entropy Model
1990-2020	USA	-91.1458	36.0625	Amblyomma americanum	Predicting the Potential Global Distribution of Amblyomma americanum (Acari: Ixodidae) under Near Current and Future Climatic Conditions, Using the Maximum Entropy Model
1990-2020	USA	-91.1042	38.7292	Amblyomma americanum	Predicting the Potential Global Distribution of Amblyomma americanum (Acari: Ixodidae) under Near Current and Future Climatic Conditions, Using the Maximum Entropy Model
1990-2020	USA	-91.1042	38.7708	Amblyomma americanum	Predicting the Potential Global Distribution of Amblyomma americanum (Acari: Ixodidae) under Near Current and Future Climatic Conditions, Using the Maximum Entropy Model
1990-2020	USA	-91.1042	40.8125	Amblyomma americanum	Predicting the Potential Global Distribution of Amblyomma americanum (Acari: Ixodidae) under Near Current and Future Climatic Conditions, Using the Maximum Entropy Model
1990-2020	USA	-91.0625	36.7708	Amblyomma americanum	Predicting the Potential Global Distribution of Amblyomma americanum (Acari: Ixodidae) under Near Current and Future Climatic Conditions, Using the Maximum Entropy Model
1990-2020	USA	-91.0625	37.0625	Amblyomma americanum	Predicting the Potential Global Distribution of Amblyomma americanum (Acari: Ixodidae) under Near Current and Future Climatic Conditions, Using the Maximum Entropy Model
1990-2020	USA	-91.0625	37.3125	Amblyomma americanum	Predicting the Potential Global Distribution of Amblyomma americanum (Acari: Ixodidae) under Near Current and Future Climatic Conditions, Using the Maximum Entropy Model
1990-2020	USA	-91.0625	38.7708	Amblyomma americanum	Predicting the Potential Global Distribution of Amblyomma americanum (Acari: Ixodidae) under Near Current and Future Climatic Conditions, Using the Maximum Entropy Model
1990-2020	USA	-91.0208	37.1875	Amblyomma americanum	Predicting the Potential Global Distribution of Amblyomma americanum (Acari: Ixodidae) under Near Current and Future Climatic Conditions, Using the Maximum Entropy Model
1990-2020	USA	-91.0208	38.1042	Amblyomma americanum	Predicting the Potential Global Distribution of Amblyomma americanum (Acari: Ixodidae) under Near Current and Future Climatic Conditions, Using the Maximum Entropy Model
1990-2020	USA	-91.0208	43.4375	Amblyomma americanum	Predicting the Potential Global Distribution of Amblyomma americanum (Acari: Ixodidae) under Near Current and Future Climatic Conditions, Using the Maximum Entropy Model
1990-2020	USA	-90.9792	31.2292	Amblyomma americanum	Predicting the Potential Global Distribution of Amblyomma americanum (Acari: Ixodidae) under Near Current and Future Climatic Conditions, Using the Maximum Entropy Model
1990-2020	USA	-90.9792	31.5208	Amblyomma americanum	Predicting the Potential Global Distribution of Amblyomma americanum (Acari: Ixodidae) under Near Current and Future Climatic Conditions, Using the Maximum Entropy Model
1990-2020	USA	-90.9792	36.2708	Amblyomma americanum	Predicting the Potential Global Distribution of Amblyomma americanum (Acari: Ixodidae) under Near Current and Future Climatic Conditions, Using the Maximum Entropy Model
1990-2020	USA	-90.9792	37.1875	Amblyomma americanum	Predicting the Potential Global Distribution of Amblyomma americanum (Acari: Ixodidae) under Near Current and Future Climatic Conditions, Using the Maximum Entropy Model
1990-2020	USA	-90.9375	39.0208	Amblyomma americanum	Predicting the Potential Global Distribution of Amblyomma americanum (Acari: Ixodidae) under Near Current and Future Climatic Conditions, Using the Maximum Entropy Model
1990-2020	USA	-90.9375	39.0625	Amblyomma americanum	Predicting the Potential Global Distribution of Amblyomma americanum (Acari: Ixodidae) under Near Current and Future Climatic Conditions, Using the Maximum Entropy Model
1990-2020	USA	-90.9375	40.3958	Amblyomma americanum	Predicting the Potential Global Distribution of Amblyomma americanum (Acari: Ixodidae) under Near Current and Future Climatic Conditions, Using the Maximum Entropy Model
1990-2020	USA	-90.8958	37.3125	Amblyomma americanum	Predicting the Potential Global Distribution of Amblyomma americanum (Acari: Ixodidae) under Near Current and Future Climatic Conditions, Using the Maximum Entropy Model
1990-2020	USA	-90.8542	37.9792	Amblyomma americanum	Predicting the Potential Global Distribution of Amblyomma americanum (Acari: Ixodidae) under Near Current and Future Climatic Conditions, Using the Maximum Entropy Model
1990-2020	USA	-90.8542	38.8125	Amblyomma americanum	Predicting the Potential Global Distribution of Amblyomma americanum (Acari: Ixodidae) under Near Current and Future Climatic Conditions, Using the Maximum Entropy Model
1990-2020	USA	-90.8125	38.4792	Amblyomma americanum	Predicting the Potential Global Distribution of Amblyomma americanum (Acari: Ixodidae) under Near Current and Future Climatic Conditions, Using the Maximum Entropy Model
1990-2020	USA	-90.8125	38.6042	Amblyomma americanum	Predicting the Potential Global Distribution of Amblyomma americanum (Acari: Ixodidae) under Near Current and Future Climatic Conditions, Using the Maximum Entropy Model
1990-2020	USA	-90.8125	39.1875	Amblyomma americanum	Predicting the Potential Global Distribution of Amblyomma americanum (Acari: Ixodidae) under Near Current and Future Climatic Conditions, Using the Maximum Entropy Model
1990-2020	USA	-90.7708	38.6458	Amblyomma americanum	Predicting the Potential Global Distribution of Amblyomma americanum (Acari: Ixodidae) under Near Current and Future Climatic Conditions, Using the Maximum Entropy Model
1990-2020	USA	-90.7708	38.7708	Amblyomma americanum	Predicting the Potential Global Distribution of Amblyomma americanum (Acari: Ixodidae) under Near Current and Future Climatic Conditions, Using the Maximum Entropy Model
1990-2020	USA	-90.7292	35.1458	Amblyomma americanum	Predicting the Potential Global Distribution of Amblyomma americanum (Acari: Ixodidae) under Near Current and Future Climatic Conditions, Using the Maximum Entropy Model
1990-2020	USA	-90.7292	35.7708	Amblyomma americanum	Predicting the Potential Global Distribution of Amblyomma americanum (Acari: Ixodidae) under Near Current and Future Climatic Conditions, Using the Maximum Entropy Model
1990-2020	USA	-90.7292	38.6875	Amblyomma americanum	Predicting the Potential Global Distribution of Amblyomma americanum (Acari: Ixodidae) under Near Current and Future Climatic Conditions, Using the Maximum Entropy Model
1990-2020	USA	-90.7292	38.7708	Amblyomma americanum	Predicting the Potential Global Distribution of Amblyomma americanum (Acari: Ixodidae) under Near Current and Future Climatic Conditions, Using the Maximum Entropy Model
1990-2020	USA	-90.7292	40.1042	Amblyomma americanum	Predicting the Potential Global Distribution of Amblyomma americanum (Acari: Ixodidae) under Near Current and Future Climatic Conditions, Using the Maximum Entropy Model
1990-2020	USA	-90.6875	31.8542	Amblyomma americanum	Predicting the Potential Global Distribution of Amblyomma americanum (Acari: Ixodidae) under Near Current and Future Climatic Conditions, Using the Maximum Entropy Model
1990-2020	USA	-90.6875	35.5208	Amblyomma americanum	Predicting the Potential Global Distribution of Amblyomma americanum (Acari: Ixodidae) under Near Current and Future Climatic Conditions, Using the Maximum Entropy Model
1990-2020	USA	-90.6875	35.7708	Amblyomma americanum	Predicting the Potential Global Distribution of Amblyomma americanum (Acari: Ixodidae) under Near Current and Future Climatic Conditions, Using the Maximum Entropy Model
1990-2020	USA	-90.6875	35.9375	Amblyomma americanum	Predicting the Potential Global Distribution of Amblyomma americanum (Acari: Ixodidae) under Near Current and Future Climatic Conditions, Using the Maximum Entropy Model
1990-2020	USA	-90.6875	38.1042	Amblyomma americanum	Predicting the Potential Global Distribution of Amblyomma americanum (Acari: Ixodidae) under Near Current and Future Climatic Conditions, Using the Maximum Entropy Model
1990-2020	USA	-90.6875	38.6042	Amblyomma americanum	Predicting the Potential Global Distribution of Amblyomma americanum (Acari: Ixodidae) under Near Current and Future Climatic Conditions, Using the Maximum Entropy Model
1990-2020	USA	-90.6875	38.8125	Amblyomma americanum	Predicting the Potential Global Distribution of Amblyomma americanum (Acari: Ixodidae) under Near Current and Future Climatic Conditions, Using the Maximum Entropy Model
1990-2020	USA	-90.6458	35.9792	Amblyomma americanum	Predicting the Potential Global Distribution of Amblyomma americanum (Acari: Ixodidae) under Near Current and Future Climatic Conditions, Using the Maximum Entropy Model
1990-2020	USA	-90.6458	36.0625	Amblyomma americanum	Predicting the Potential Global Distribution of Amblyomma americanum (Acari: Ixodidae) under Near Current and Future Climatic Conditions, Using the Maximum Entropy Model
1990-2020	USA	-90.6458	38.4375	Amblyomma americanum	Predicting the Potential Global Distribution of Amblyomma americanum (Acari: Ixodidae) under Near Current and Future Climatic Conditions, Using the Maximum Entropy Model
1990-2020	USA	-90.6458	38.5625	Amblyomma americanum	Predicting the Potential Global Distribution of Amblyomma americanum (Acari: Ixodidae) under Near Current and Future Climatic Conditions, Using the Maximum Entropy Model
1990-2020	USA	-90.6458	38.6042	Amblyomma americanum	Predicting the Potential Global Distribution of Amblyomma americanum (Acari: Ixodidae) under Near Current and Future Climatic Conditions, Using the Maximum Entropy Model
1990-2020	USA	-90.6042	38.8125	Amblyomma americanum	Predicting the Potential Global Distribution of Amblyomma americanum (Acari: Ixodidae) under Near Current and Future Climatic Conditions, Using the Maximum Entropy Model
1990-2020	USA	-90.5625	32.6042	Amblyomma americanum	Predicting the Potential Global Distribution of Amblyomma americanum (Acari: Ixodidae) under Near Current and Future Climatic Conditions, Using the Maximum Entropy Model
1990-2020	USA	-90.5625	38.5208	Amblyomma americanum	Predicting the Potential Global Distribution of Amblyomma americanum (Acari: Ixodidae) under Near Current and Future Climatic Conditions, Using the Maximum Entropy Model
1990-2020	USA	-90.5625	40.1458	Amblyomma americanum	Predicting the Potential Global Distribution of Amblyomma americanum (Acari: Ixodidae) under Near Current and Future Climatic Conditions, Using the Maximum Entropy Model
1990-2020	USA	-90.5208	32.6042	Amblyomma americanum	Predicting the Potential Global Distribution of Amblyomma americanum (Acari: Ixodidae) under Near Current and Future Climatic Conditions, Using the Maximum Entropy Model
1990-2020	USA	-90.5208	37.2292	Amblyomma americanum	Predicting the Potential Global Distribution of Amblyomma americanum (Acari: Ixodidae) under Near Current and Future Climatic Conditions, Using the Maximum Entropy Model
1990-2020	USA	-90.5208	37.2708	Amblyomma americanum	Predicting the Potential Global Distribution of Amblyomma americanum (Acari: Ixodidae) under Near Current and Future Climatic Conditions, Using the Maximum Entropy Model
1990-2020	USA	-90.5208	38.5208	Amblyomma americanum	Predicting the Potential Global Distribution of Amblyomma americanum (Acari: Ixodidae) under Near Current and Future Climatic Conditions, Using the Maximum Entropy Model
1990-2020	USA	-90.5208	38.9792	Amblyomma americanum	Predicting the Potential Global Distribution of Amblyomma americanum (Acari: Ixodidae) under Near Current and Future Climatic Conditions, Using the Maximum Entropy Model
1990-2020	USA	-90.4792	38.6458	Amblyomma americanum	Predicting the Potential Global Distribution of Amblyomma americanum (Acari: Ixodidae) under Near Current and Future Climatic Conditions, Using the Maximum Entropy Model
1990-2020	USA	-90.4792	38.6875	Amblyomma americanum	Predicting the Potential Global Distribution of Amblyomma americanum (Acari: Ixodidae) under Near Current and Future Climatic Conditions, Using the Maximum Entropy Model
1990-2020	USA	-90.4792	39.8542	Amblyomma americanum	Predicting the Potential Global Distribution of Amblyomma americanum (Acari: Ixodidae) under Near Current and Future Climatic Conditions, Using the Maximum Entropy Model
1990-2020	USA	-90.4375	37.7708	Amblyomma americanum	Predicting the Potential Global Distribution of Amblyomma americanum (Acari: Ixodidae) under Near Current and Future Climatic Conditions, Using the Maximum Entropy Model
1990-2020	USA	-90.4375	38.2292	Amblyomma americanum	Predicting the Potential Global Distribution of Amblyomma americanum (Acari: Ixodidae) under Near Current and Future Climatic Conditions, Using the Maximum Entropy Model
1990-2020	USA	-90.4375	38.5625	Amblyomma americanum	Predicting the Potential Global Distribution of Amblyomma americanum (Acari: Ixodidae) under Near Current and Future Climatic Conditions, Using the Maximum Entropy Model
1990-2020	USA	-90.3958	37.3958	Amblyomma americanum	Predicting the Potential Global Distribution of Amblyomma americanum (Acari: Ixodidae) under Near Current and Future Climatic Conditions, Using the Maximum Entropy Model
1990-2020	USA	-90.3542	36.9375	Amblyomma americanum	Predicting the Potential Global Distribution of Amblyomma americanum (Acari: Ixodidae) under Near Current and Future Climatic Conditions, Using the Maximum Entropy Model
1990-2020	USA	-90.2708	31.1042	Amblyomma americanum	Predicting the Potential Global Distribution of Amblyomma americanum (Acari: Ixodidae) under Near Current and Future Climatic Conditions, Using the Maximum Entropy Model
1990-2020	USA	-90.2292	37.8125	Amblyomma americanum	Predicting the Potential Global Distribution of Amblyomma americanum (Acari: Ixodidae) under Near Current and Future Climatic Conditions, Using the Maximum Entropy Model
1990-2020	USA	-90.1875	38.6042	Amblyomma americanum	Predicting the Potential Global Distribution of Amblyomma americanum (Acari: Ixodidae) under Near Current and Future Climatic Conditions, Using the Maximum Entropy Model
1990-2020	USA	-90.1042	30.3958	Amblyomma americanum	Predicting the Potential Global Distribution of Amblyomma americanum (Acari: Ixodidae) under Near Current and Future Climatic Conditions, Using the Maximum Entropy Model
1990-2020	USA	-90.1042	32.1458	Amblyomma americanum	Predicting the Potential Global Distribution of Amblyomma americanum (Acari: Ixodidae) under Near Current and Future Climatic Conditions, Using the Maximum Entropy Model
1990-2020	USA	-90.1042	40.3125	Amblyomma americanum	Predicting the Potential Global Distribution of Amblyomma americanum (Acari: Ixodidae) under Near Current and Future Climatic Conditions, Using the Maximum Entropy Model
1990-2020	USA	-90.0625	30.3542	Amblyomma americanum	Predicting the Potential Global Distribution of Amblyomma americanum (Acari: Ixodidae) under Near Current and Future Climatic Conditions, Using the Maximum Entropy Model
1990-2020	USA	-90.0625	32.4792	Amblyomma americanum	Predicting the Potential Global Distribution of Amblyomma americanum (Acari: Ixodidae) under Near Current and Future Climatic Conditions, Using the Maximum Entropy Model
1990-2020	USA	-90.0625	40.2708	Amblyomma americanum	Predicting the Potential Global Distribution of Amblyomma americanum (Acari: Ixodidae) under Near Current and Future Climatic Conditions, Using the Maximum Entropy Model
1990-2020	USA	-90.0208	30.3542	Amblyomma americanum	Predicting the Potential Global Distribution of Amblyomma americanum (Acari: Ixodidae) under Near Current and Future Climatic Conditions, Using the Maximum Entropy Model
1990-2020	USA	-89.9792	36.9375	Amblyomma americanum	Predicting the Potential Global Distribution of Amblyomma americanum (Acari: Ixodidae) under Near Current and Future Climatic Conditions, Using the Maximum Entropy Model
1990-2020	USA	-89.9792	38.4375	Amblyomma americanum	Predicting the Potential Global Distribution of Amblyomma americanum (Acari: Ixodidae) under Near Current and Future Climatic Conditions, Using the Maximum Entropy Model
1990-2020	USA	-89.9375	34.8125	Amblyomma americanum	Predicting the Potential Global Distribution of Amblyomma americanum (Acari: Ixodidae) under Near Current and Future Climatic Conditions, Using the Maximum Entropy Model
1990-2020	USA	-89.9375	40.1458	Amblyomma americanum	Predicting the Potential Global Distribution of Amblyomma americanum (Acari: Ixodidae) under Near Current and Future Climatic Conditions, Using the Maximum Entropy Model
1990-2020	USA	-89.9375	40.3958	Amblyomma americanum	Predicting the Potential Global Distribution of Amblyomma americanum (Acari: Ixodidae) under Near Current and Future Climatic Conditions, Using the Maximum Entropy Model
1990-2020	USA	-89.8958	36.8542	Amblyomma americanum	Predicting the Potential Global Distribution of Amblyomma americanum (Acari: Ixodidae) under Near Current and Future Climatic Conditions, Using the Maximum Entropy Model
1990-2020	USA	-89.8958	40.0208	Amblyomma americanum	Predicting the Potential Global Distribution of Amblyomma americanum (Acari: Ixodidae) under Near Current and Future Climatic Conditions, Using the Maximum Entropy Model
1990-2020	USA	-89.8542	40.1458	Amblyomma americanum	Predicting the Potential Global Distribution of Amblyomma americanum (Acari: Ixodidae) under Near Current and Future Climatic Conditions, Using the Maximum Entropy Model
1990-2020	USA	-89.8125	35.1042	Amblyomma americanum	Predicting the Potential Global Distribution of Amblyomma americanum (Acari: Ixodidae) under Near Current and Future Climatic Conditions, Using the Maximum Entropy Model
1990-2020	USA	-89.7708	38.2708	Amblyomma americanum	Predicting the Potential Global Distribution of Amblyomma americanum (Acari: Ixodidae) under Near Current and Future Climatic Conditions, Using the Maximum Entropy Model
1990-2020	USA	-89.6875	35.1042	Amblyomma americanum	Predicting the Potential Global Distribution of Amblyomma americanum (Acari: Ixodidae) under Near Current and Future Climatic Conditions, Using the Maximum Entropy Model
1990-2020	USA	-89.5625	40.7292	Amblyomma americanum	Predicting the Potential Global Distribution of Amblyomma americanum (Acari: Ixodidae) under Near Current and Future Climatic Conditions, Using the Maximum Entropy Model
1990-2020	USA	-89.4792	34.6458	Amblyomma americanum	Predicting the Potential Global Distribution of Amblyomma americanum (Acari: Ixodidae) under Near Current and Future Climatic Conditions, Using the Maximum Entropy Model
1990-2020	USA	-89.4792	34.6875	Amblyomma americanum	Predicting the Potential Global Distribution of Amblyomma americanum (Acari: Ixodidae) under Near Current and Future Climatic Conditions, Using the Maximum Entropy Model
1990-2020	USA	-89.4792	38.4375	Amblyomma americanum	Predicting the Potential Global Distribution of Amblyomma americanum (Acari: Ixodidae) under Near Current and Future Climatic Conditions, Using the Maximum Entropy Model
1990-2020	USA	-89.4375	37.3125	Amblyomma americanum	Predicting the Potential Global Distribution of Amblyomma americanum (Acari: Ixodidae) under Near Current and Future Climatic Conditions, Using the Maximum Entropy Model
1990-2020	USA	-89.3958	37.6875	Amblyomma americanum	Predicting the Potential Global Distribution of Amblyomma americanum (Acari: Ixodidae) under Near Current and Future Climatic Conditions, Using the Maximum Entropy Model
1990-2020	USA	-89.3958	37.7292	Amblyomma americanum	Predicting the Potential Global Distribution of Amblyomma americanum (Acari: Ixodidae) under Near Current and Future Climatic Conditions, Using the Maximum Entropy Model
1990-2020	USA	-89.3958	37.7708	Amblyomma americanum	Predicting the Potential Global Distribution of Amblyomma americanum (Acari: Ixodidae) under Near Current and Future Climatic Conditions, Using the Maximum Entropy Model
1990-2020	USA	-89.3542	31.2708	Amblyomma americanum	Predicting the Potential Global Distribution of Amblyomma americanum (Acari: Ixodidae) under Near Current and Future Climatic Conditions, Using the Maximum Entropy Model
1990-2020	USA	-89.3542	34.4375	Amblyomma americanum	Predicting the Potential Global Distribution of Amblyomma americanum (Acari: Ixodidae) under Near Current and Future Climatic Conditions, Using the Maximum Entropy Model
1990-2020	USA	-89.3542	37.4792	Amblyomma americanum	Predicting the Potential Global Distribution of Amblyomma americanum (Acari: Ixodidae) under Near Current and Future Climatic Conditions, Using the Maximum Entropy Model
1990-2020	USA	-89.3125	37.6875	Amblyomma americanum	Predicting the Potential Global Distribution of Amblyomma americanum (Acari: Ixodidae) under Near Current and Future Climatic Conditions, Using the Maximum Entropy Model
1990-2020	USA	-89.3125	37.7292	Amblyomma americanum	Predicting the Potential Global Distribution of Amblyomma americanum (Acari: Ixodidae) under Near Current and Future Climatic Conditions, Using the Maximum Entropy Model
1990-2020	USA	-89.3125	37.7708	Amblyomma americanum	Predicting the Potential Global Distribution of Amblyomma americanum (Acari: Ixodidae) under Near Current and Future Climatic Conditions, Using the Maximum Entropy Model
1990-2020	USA	-89.2708	37.5208	Amblyomma americanum	Predicting the Potential Global Distribution of Amblyomma americanum (Acari: Ixodidae) under Near Current and Future Climatic Conditions, Using the Maximum Entropy Model
1990-2020	USA	-89.2708	37.6458	Amblyomma americanum	Predicting the Potential Global Distribution of Amblyomma americanum (Acari: Ixodidae) under Near Current and Future Climatic Conditions, Using the Maximum Entropy Model
1990-2020	USA	-89.2708	37.6875	Amblyomma americanum	Predicting the Potential Global Distribution of Amblyomma americanum (Acari: Ixodidae) under Near Current and Future Climatic Conditions, Using the Maximum Entropy Model
1990-2020	USA	-89.2708	37.7292	Amblyomma americanum	Predicting the Potential Global Distribution of Amblyomma americanum (Acari: Ixodidae) under Near Current and Future Climatic Conditions, Using the Maximum Entropy Model
1990-2020	USA	-89.2708	37.7708	Amblyomma americanum	Predicting the Potential Global Distribution of Amblyomma americanum (Acari: Ixodidae) under Near Current and Future Climatic Conditions, Using the Maximum Entropy Model
1990-2020	USA	-89.2292	35.1042	Amblyomma americanum	Predicting the Potential Global Distribution of Amblyomma americanum (Acari: Ixodidae) under Near Current and Future Climatic Conditions, Using the Maximum Entropy Model
1990-2020	USA	-89.2292	37.4792	Amblyomma americanum	Predicting the Potential Global Distribution of Amblyomma americanum (Acari: Ixodidae) under Near Current and Future Climatic Conditions, Using the Maximum Entropy Model
1990-2020	USA	-89.2292	37.6875	Amblyomma americanum	Predicting the Potential Global Distribution of Amblyomma americanum (Acari: Ixodidae) under Near Current and Future Climatic Conditions, Using the Maximum Entropy Model
1990-2020	USA	-89.2292	37.7292	Amblyomma americanum	Predicting the Potential Global Distribution of Amblyomma americanum (Acari: Ixodidae) under Near Current and Future Climatic Conditions, Using the Maximum Entropy Model
1990-2020	USA	-89.1875	31.1875	Amblyomma americanum	Predicting the Potential Global Distribution of Amblyomma americanum (Acari: Ixodidae) under Near Current and Future Climatic Conditions, Using the Maximum Entropy Model
1990-2020	USA	-89.1875	37.7292	Amblyomma americanum	Predicting the Potential Global Distribution of Amblyomma americanum (Acari: Ixodidae) under Near Current and Future Climatic Conditions, Using the Maximum Entropy Model
1990-2020	USA	-89.1875	37.7708	Amblyomma americanum	Predicting the Potential Global Distribution of Amblyomma americanum (Acari: Ixodidae) under Near Current and Future Climatic Conditions, Using the Maximum Entropy Model
1990-2020	USA	-89.1458	31.5625	Amblyomma americanum	Predicting the Potential Global Distribution of Amblyomma americanum (Acari: Ixodidae) under Near Current and Future Climatic Conditions, Using the Maximum Entropy Model
1990-2020	USA	-89.1458	34.7292	Amblyomma americanum	Predicting the Potential Global Distribution of Amblyomma americanum (Acari: Ixodidae) under Near Current and Future Climatic Conditions, Using the Maximum Entropy Model
1990-2020	USA	-89.1042	37.6458	Amblyomma americanum	Predicting the Potential Global Distribution of Amblyomma americanum (Acari: Ixodidae) under Near Current and Future Climatic Conditions, Using the Maximum Entropy Model
1990-2020	USA	-89.0625	37.7708	Amblyomma americanum	Predicting the Potential Global Distribution of Amblyomma americanum (Acari: Ixodidae) under Near Current and Future Climatic Conditions, Using the Maximum Entropy Model
1990-2020	USA	-89.0208	36.8125	Amblyomma americanum	Predicting the Potential Global Distribution of Amblyomma americanum (Acari: Ixodidae) under Near Current and Future Climatic Conditions, Using the Maximum Entropy Model
1990-2020	USA	-89.0208	37.2708	Amblyomma americanum	Predicting the Potential Global Distribution of Amblyomma americanum (Acari: Ixodidae) under Near Current and Future Climatic Conditions, Using the Maximum Entropy Model
1990-2020	USA	-88.9792	33.8958	Amblyomma americanum	Predicting the Potential Global Distribution of Amblyomma americanum (Acari: Ixodidae) under Near Current and Future Climatic Conditions, Using the Maximum Entropy Model
1990-2020	USA	-88.9375	37.3542	Amblyomma americanum	Predicting the Potential Global Distribution of Amblyomma americanum (Acari: Ixodidae) under Near Current and Future Climatic Conditions, Using the Maximum Entropy Model
1990-2020	USA	-88.9375	37.3958	Amblyomma americanum	Predicting the Potential Global Distribution of Amblyomma americanum (Acari: Ixodidae) under Near Current and Future Climatic Conditions, Using the Maximum Entropy Model
1990-2020	USA	-88.9375	37.6875	Amblyomma americanum	Predicting the Potential Global Distribution of Amblyomma americanum (Acari: Ixodidae) under Near Current and Future Climatic Conditions, Using the Maximum Entropy Model
1990-2020	USA	-88.9375	38.1042	Amblyomma americanum	Predicting the Potential Global Distribution of Amblyomma americanum (Acari: Ixodidae) under Near Current and Future Climatic Conditions, Using the Maximum Entropy Model
1990-2020	USA	-88.8958	33.4375	Amblyomma americanum	Predicting the Potential Global Distribution of Amblyomma americanum (Acari: Ixodidae) under Near Current and Future Climatic Conditions, Using the Maximum Entropy Model
1990-2020	USA	-88.8958	37.6875	Amblyomma americanum	Predicting the Potential Global Distribution of Amblyomma americanum (Acari: Ixodidae) under Near Current and Future Climatic Conditions, Using the Maximum Entropy Model
1990-2020	USA	-88.8542	33.2708	Amblyomma americanum	Predicting the Potential Global Distribution of Amblyomma americanum (Acari: Ixodidae) under Near Current and Future Climatic Conditions, Using the Maximum Entropy Model
1990-2020	USA	-88.8125	30.4375	Amblyomma americanum	Predicting the Potential Global Distribution of Amblyomma americanum (Acari: Ixodidae) under Near Current and Future Climatic Conditions, Using the Maximum Entropy Model
1990-2020	USA	-88.8125	33.3958	Amblyomma americanum	Predicting the Potential Global Distribution of Amblyomma americanum (Acari: Ixodidae) under Near Current and Future Climatic Conditions, Using the Maximum Entropy Model
1990-2020	USA	-88.8125	33.5625	Amblyomma americanum	Predicting the Potential Global Distribution of Amblyomma americanum (Acari: Ixodidae) under Near Current and Future Climatic Conditions, Using the Maximum Entropy Model
1990-2020	USA	-88.7708	33.2292	Amblyomma americanum	Predicting the Potential Global Distribution of Amblyomma americanum (Acari: Ixodidae) under Near Current and Future Climatic Conditions, Using the Maximum Entropy Model
1990-2020	USA	-88.7708	33.2708	Amblyomma americanum	Predicting the Potential Global Distribution of Amblyomma americanum (Acari: Ixodidae) under Near Current and Future Climatic Conditions, Using the Maximum Entropy Model
1990-2020	USA	-88.6875	37.1042	Amblyomma americanum	Predicting the Potential Global Distribution of Amblyomma americanum (Acari: Ixodidae) under Near Current and Future Climatic Conditions, Using the Maximum Entropy Model
1990-2020	USA	-88.6875	37.5625	Amblyomma americanum	Predicting the Potential Global Distribution of Amblyomma americanum (Acari: Ixodidae) under Near Current and Future Climatic Conditions, Using the Maximum Entropy Model
1990-2020	USA	-88.6458	30.3958	Amblyomma americanum	Predicting the Potential Global Distribution of Amblyomma americanum (Acari: Ixodidae) under Near Current and Future Climatic Conditions, Using the Maximum Entropy Model
1990-2020	USA	-88.6458	34.2292	Amblyomma americanum	Predicting the Potential Global Distribution of Amblyomma americanum (Acari: Ixodidae) under Near Current and Future Climatic Conditions, Using the Maximum Entropy Model
1990-2020	USA	-88.6458	37.3958	Amblyomma americanum	Predicting the Potential Global Distribution of Amblyomma americanum (Acari: Ixodidae) under Near Current and Future Climatic Conditions, Using the Maximum Entropy Model
1990-2020	USA	-88.6458	39.5625	Amblyomma americanum	Predicting the Potential Global Distribution of Amblyomma americanum (Acari: Ixodidae) under Near Current and Future Climatic Conditions, Using the Maximum Entropy Model
1990-2020	USA	-88.6458	39.6042	Amblyomma americanum	Predicting the Potential Global Distribution of Amblyomma americanum (Acari: Ixodidae) under Near Current and Future Climatic Conditions, Using the Maximum Entropy Model
1990-2020	USA	-88.6042	33.4375	Amblyomma americanum	Predicting the Potential Global Distribution of Amblyomma americanum (Acari: Ixodidae) under Near Current and Future Climatic Conditions, Using the Maximum Entropy Model
1990-2020	USA	-88.6042	34.2292	Amblyomma americanum	Predicting the Potential Global Distribution of Amblyomma americanum (Acari: Ixodidae) under Near Current and Future Climatic Conditions, Using the Maximum Entropy Model
1990-2020	USA	-88.5625	32.5625	Amblyomma americanum	Predicting the Potential Global Distribution of Amblyomma americanum (Acari: Ixodidae) under Near Current and Future Climatic Conditions, Using the Maximum Entropy Model
1990-2020	USA	-88.4792	37.6875	Amblyomma americanum	Predicting the Potential Global Distribution of Amblyomma americanum (Acari: Ixodidae) under Near Current and Future Climatic Conditions, Using the Maximum Entropy Model
1990-2020	USA	-88.4375	33.4792	Amblyomma americanum	Predicting the Potential Global Distribution of Amblyomma americanum (Acari: Ixodidae) under Near Current and Future Climatic Conditions, Using the Maximum Entropy Model
1990-2020	USA	-88.4375	33.6458	Amblyomma americanum	Predicting the Potential Global Distribution of Amblyomma americanum (Acari: Ixodidae) under Near Current and Future Climatic Conditions, Using the Maximum Entropy Model
1990-2020	USA	-88.4375	38.4375	Amblyomma americanum	Predicting the Potential Global Distribution of Amblyomma americanum (Acari: Ixodidae) under Near Current and Future Climatic Conditions, Using the Maximum Entropy Model
1990-2020	USA	-88.4375	42.2708	Amblyomma americanum	Predicting the Potential Global Distribution of Amblyomma americanum (Acari: Ixodidae) under Near Current and Future Climatic Conditions, Using the Maximum Entropy Model
1990-2020	USA	-88.3958	37.6042	Amblyomma americanum	Predicting the Potential Global Distribution of Amblyomma americanum (Acari: Ixodidae) under Near Current and Future Climatic Conditions, Using the Maximum Entropy Model
1990-2020	USA	-88.3542	42.6875	Amblyomma americanum	Predicting the Potential Global Distribution of Amblyomma americanum (Acari: Ixodidae) under Near Current and Future Climatic Conditions, Using the Maximum Entropy Model
1990-2020	USA	-88.3125	41.2708	Amblyomma americanum	Predicting the Potential Global Distribution of Amblyomma americanum (Acari: Ixodidae) under Near Current and Future Climatic Conditions, Using the Maximum Entropy Model
1990-2020	USA	-88.2708	32.0208	Amblyomma americanum	Predicting the Potential Global Distribution of Amblyomma americanum (Acari: Ixodidae) under Near Current and Future Climatic Conditions, Using the Maximum Entropy Model
1990-2020	USA	-88.2708	37.6042	Amblyomma americanum	Predicting the Potential Global Distribution of Amblyomma americanum (Acari: Ixodidae) under Near Current and Future Climatic Conditions, Using the Maximum Entropy Model
1990-2020	USA	-88.2292	37.0208	Amblyomma americanum	Predicting the Potential Global Distribution of Amblyomma americanum (Acari: Ixodidae) under Near Current and Future Climatic Conditions, Using the Maximum Entropy Model
1990-2020	USA	-88.2292	40.1042	Amblyomma americanum	Predicting the Potential Global Distribution of Amblyomma americanum (Acari: Ixodidae) under Near Current and Future Climatic Conditions, Using the Maximum Entropy Model
1990-2020	USA	-88.1875	34.6042	Amblyomma americanum	Predicting the Potential Global Distribution of Amblyomma americanum (Acari: Ixodidae) under Near Current and Future Climatic Conditions, Using the Maximum Entropy Model
1990-2020	USA	-88.1875	36.9792	Amblyomma americanum	Predicting the Potential Global Distribution of Amblyomma americanum (Acari: Ixodidae) under Near Current and Future Climatic Conditions, Using the Maximum Entropy Model
1990-2020	USA	-88.1875	40.1042	Amblyomma americanum	Predicting the Potential Global Distribution of Amblyomma americanum (Acari: Ixodidae) under Near Current and Future Climatic Conditions, Using the Maximum Entropy Model
1990-2020	USA	-88.1042	36.7708	Amblyomma americanum	Predicting the Potential Global Distribution of Amblyomma americanum (Acari: Ixodidae) under Near Current and Future Climatic Conditions, Using the Maximum Entropy Model
1990-2020	USA	-88.0208	30.8125	Amblyomma americanum	Predicting the Potential Global Distribution of Amblyomma americanum (Acari: Ixodidae) under Near Current and Future Climatic Conditions, Using the Maximum Entropy Model
1990-2020	USA	-88.0208	36.4792	Amblyomma americanum	Predicting the Potential Global Distribution of Amblyomma americanum (Acari: Ixodidae) under Near Current and Future Climatic Conditions, Using the Maximum Entropy Model
1990-2020	USA	-88.0208	36.7292	Amblyomma americanum	Predicting the Potential Global Distribution of Amblyomma americanum (Acari: Ixodidae) under Near Current and Future Climatic Conditions, Using the Maximum Entropy Model
1990-2020	USA	-88.0208	36.8958	Amblyomma americanum	Predicting the Potential Global Distribution of Amblyomma americanum (Acari: Ixodidae) under Near Current and Future Climatic Conditions, Using the Maximum Entropy Model
1990-2020	USA	-87.9792	35.3958	Amblyomma americanum	Predicting the Potential Global Distribution of Amblyomma americanum (Acari: Ixodidae) under Near Current and Future Climatic Conditions, Using the Maximum Entropy Model
1990-2020	USA	-87.9792	36.6458	Amblyomma americanum	Predicting the Potential Global Distribution of Amblyomma americanum (Acari: Ixodidae) under Near Current and Future Climatic Conditions, Using the Maximum Entropy Model
1990-2020	USA	-87.9792	41.0208	Amblyomma americanum	Predicting the Potential Global Distribution of Amblyomma americanum (Acari: Ixodidae) under Near Current and Future Climatic Conditions, Using the Maximum Entropy Model
1990-2020	USA	-87.9792	41.1458	Amblyomma americanum	Predicting the Potential Global Distribution of Amblyomma americanum (Acari: Ixodidae) under Near Current and Future Climatic Conditions, Using the Maximum Entropy Model
1990-2020	USA	-87.9375	36.6042	Amblyomma americanum	Predicting the Potential Global Distribution of Amblyomma americanum (Acari: Ixodidae) under Near Current and Future Climatic Conditions, Using the Maximum Entropy Model
1990-2020	USA	-87.8958	30.7292	Amblyomma americanum	Predicting the Potential Global Distribution of Amblyomma americanum (Acari: Ixodidae) under Near Current and Future Climatic Conditions, Using the Maximum Entropy Model
1990-2020	USA	-87.8125	33.3542	Amblyomma americanum	Predicting the Potential Global Distribution of Amblyomma americanum (Acari: Ixodidae) under Near Current and Future Climatic Conditions, Using the Maximum Entropy Model
1990-2020	USA	-87.8125	34.6458	Amblyomma americanum	Predicting the Potential Global Distribution of Amblyomma americanum (Acari: Ixodidae) under Near Current and Future Climatic Conditions, Using the Maximum Entropy Model
1990-2020	USA	-87.8125	40.7292	Amblyomma americanum	Predicting the Potential Global Distribution of Amblyomma americanum (Acari: Ixodidae) under Near Current and Future Climatic Conditions, Using the Maximum Entropy Model
1990-2020	USA	-87.8125	42.2292	Amblyomma americanum	Predicting the Potential Global Distribution of Amblyomma americanum (Acari: Ixodidae) under Near Current and Future Climatic Conditions, Using the Maximum Entropy Model
1990-2020	USA	-87.7708	30.8958	Amblyomma americanum	Predicting the Potential Global Distribution of Amblyomma americanum (Acari: Ixodidae) under Near Current and Future Climatic Conditions, Using the Maximum Entropy Model
1990-2020	USA	-87.7708	33.3125	Amblyomma americanum	Predicting the Potential Global Distribution of Amblyomma americanum (Acari: Ixodidae) under Near Current and Future Climatic Conditions, Using the Maximum Entropy Model
1990-2020	USA	-87.7708	41.9792	Amblyomma americanum	Predicting the Potential Global Distribution of Amblyomma americanum (Acari: Ixodidae) under Near Current and Future Climatic Conditions, Using the Maximum Entropy Model
1990-2020	USA	-87.7292	34.8958	Amblyomma americanum	Predicting the Potential Global Distribution of Amblyomma americanum (Acari: Ixodidae) under Near Current and Future Climatic Conditions, Using the Maximum Entropy Model
1990-2020	USA	-87.7292	41.9792	Amblyomma americanum	Predicting the Potential Global Distribution of Amblyomma americanum (Acari: Ixodidae) under Near Current and Future Climatic Conditions, Using the Maximum Entropy Model
1990-2020	USA	-87.6875	30.2708	Amblyomma americanum	Predicting the Potential Global Distribution of Amblyomma americanum (Acari: Ixodidae) under Near Current and Future Climatic Conditions, Using the Maximum Entropy Model
1990-2020	USA	-87.6875	31.0208	Amblyomma americanum	Predicting the Potential Global Distribution of Amblyomma americanum (Acari: Ixodidae) under Near Current and Future Climatic Conditions, Using the Maximum Entropy Model
1990-2020	USA	-87.6875	32.8542	Amblyomma americanum	Predicting the Potential Global Distribution of Amblyomma americanum (Acari: Ixodidae) under Near Current and Future Climatic Conditions, Using the Maximum Entropy Model
1990-2020	USA	-87.6458	32.8542	Amblyomma americanum	Predicting the Potential Global Distribution of Amblyomma americanum (Acari: Ixodidae) under Near Current and Future Climatic Conditions, Using the Maximum Entropy Model
1990-2020	USA	-87.6458	33.0208	Amblyomma americanum	Predicting the Potential Global Distribution of Amblyomma americanum (Acari: Ixodidae) under Near Current and Future Climatic Conditions, Using the Maximum Entropy Model
1990-2020	USA	-87.6458	34.8958	Amblyomma americanum	Predicting the Potential Global Distribution of Amblyomma americanum (Acari: Ixodidae) under Near Current and Future Climatic Conditions, Using the Maximum Entropy Model
1990-2020	USA	-87.6458	36.8958	Amblyomma americanum	Predicting the Potential Global Distribution of Amblyomma americanum (Acari: Ixodidae) under Near Current and Future Climatic Conditions, Using the Maximum Entropy Model
1990-2020	USA	-87.6458	41.9375	Amblyomma americanum	Predicting the Potential Global Distribution of Amblyomma americanum (Acari: Ixodidae) under Near Current and Future Climatic Conditions, Using the Maximum Entropy Model
1990-2020	USA	-87.6042	33.2292	Amblyomma americanum	Predicting the Potential Global Distribution of Amblyomma americanum (Acari: Ixodidae) under Near Current and Future Climatic Conditions, Using the Maximum Entropy Model
1990-2020	USA	-87.6042	36.6458	Amblyomma americanum	Predicting the Potential Global Distribution of Amblyomma americanum (Acari: Ixodidae) under Near Current and Future Climatic Conditions, Using the Maximum Entropy Model
1990-2020	USA	-87.5625	33.2292	Amblyomma americanum	Predicting the Potential Global Distribution of Amblyomma americanum (Acari: Ixodidae) under Near Current and Future Climatic Conditions, Using the Maximum Entropy Model
1990-2020	USA	-87.5625	37.9375	Amblyomma americanum	Predicting the Potential Global Distribution of Amblyomma americanum (Acari: Ixodidae) under Near Current and Future Climatic Conditions, Using the Maximum Entropy Model
1990-2020	USA	-87.5625	40.9792	Amblyomma americanum	Predicting the Potential Global Distribution of Amblyomma americanum (Acari: Ixodidae) under Near Current and Future Climatic Conditions, Using the Maximum Entropy Model
1990-2020	USA	-87.5208	33.1875	Amblyomma americanum	Predicting the Potential Global Distribution of Amblyomma americanum (Acari: Ixodidae) under Near Current and Future Climatic Conditions, Using the Maximum Entropy Model
1990-2020	USA	-87.5208	33.2708	Amblyomma americanum	Predicting the Potential Global Distribution of Amblyomma americanum (Acari: Ixodidae) under Near Current and Future Climatic Conditions, Using the Maximum Entropy Model
1990-2020	USA	-87.5208	35.7292	Amblyomma americanum	Predicting the Potential Global Distribution of Amblyomma americanum (Acari: Ixodidae) under Near Current and Future Climatic Conditions, Using the Maximum Entropy Model
1990-2020	USA	-87.5208	37.3542	Amblyomma americanum	Predicting the Potential Global Distribution of Amblyomma americanum (Acari: Ixodidae) under Near Current and Future Climatic Conditions, Using the Maximum Entropy Model
1990-2020	USA	-87.5208	37.6458	Amblyomma americanum	Predicting the Potential Global Distribution of Amblyomma americanum (Acari: Ixodidae) under Near Current and Future Climatic Conditions, Using the Maximum Entropy Model
1990-2020	USA	-87.4792	32.9792	Amblyomma americanum	Predicting the Potential Global Distribution of Amblyomma americanum (Acari: Ixodidae) under Near Current and Future Climatic Conditions, Using the Maximum Entropy Model
1990-2020	USA	-87.4792	33.1875	Amblyomma americanum	Predicting the Potential Global Distribution of Amblyomma americanum (Acari: Ixodidae) under Near Current and Future Climatic Conditions, Using the Maximum Entropy Model
1990-2020	USA	-87.4792	33.2708	Amblyomma americanum	Predicting the Potential Global Distribution of Amblyomma americanum (Acari: Ixodidae) under Near Current and Future Climatic Conditions, Using the Maximum Entropy Model
1990-2020	USA	-87.4792	37.3125	Amblyomma americanum	Predicting the Potential Global Distribution of Amblyomma americanum (Acari: Ixodidae) under Near Current and Future Climatic Conditions, Using the Maximum Entropy Model
1990-2020	USA	-87.4792	37.8958	Amblyomma americanum	Predicting the Potential Global Distribution of Amblyomma americanum (Acari: Ixodidae) under Near Current and Future Climatic Conditions, Using the Maximum Entropy Model
1990-2020	USA	-87.4792	41.0208	Amblyomma americanum	Predicting the Potential Global Distribution of Amblyomma americanum (Acari: Ixodidae) under Near Current and Future Climatic Conditions, Using the Maximum Entropy Model
1990-2020	USA	-87.4375	30.3125	Amblyomma americanum	Predicting the Potential Global Distribution of Amblyomma americanum (Acari: Ixodidae) under Near Current and Future Climatic Conditions, Using the Maximum Entropy Model
1990-2020	USA	-87.4375	33.2708	Amblyomma americanum	Predicting the Potential Global Distribution of Amblyomma americanum (Acari: Ixodidae) under Near Current and Future Climatic Conditions, Using the Maximum Entropy Model
1990-2020	USA	-87.4375	36.6458	Amblyomma americanum	Predicting the Potential Global Distribution of Amblyomma americanum (Acari: Ixodidae) under Near Current and Future Climatic Conditions, Using the Maximum Entropy Model
1990-2020	USA	-87.4375	41.1042	Amblyomma americanum	Predicting the Potential Global Distribution of Amblyomma americanum (Acari: Ixodidae) under Near Current and Future Climatic Conditions, Using the Maximum Entropy Model
1990-2020	USA	-87.3958	30.3542	Amblyomma americanum	Predicting the Potential Global Distribution of Amblyomma americanum (Acari: Ixodidae) under Near Current and Future Climatic Conditions, Using the Maximum Entropy Model
1990-2020	USA	-87.3958	36.5208	Amblyomma americanum	Predicting the Potential Global Distribution of Amblyomma americanum (Acari: Ixodidae) under Near Current and Future Climatic Conditions, Using the Maximum Entropy Model
1990-2020	USA	-87.3958	41.6042	Amblyomma americanum	Predicting the Potential Global Distribution of Amblyomma americanum (Acari: Ixodidae) under Near Current and Future Climatic Conditions, Using the Maximum Entropy Model
1990-2020	USA	-87.3542	34.0208	Amblyomma americanum	Predicting the Potential Global Distribution of Amblyomma americanum (Acari: Ixodidae) under Near Current and Future Climatic Conditions, Using the Maximum Entropy Model
1990-2020	USA	-87.3542	34.8125	Amblyomma americanum	Predicting the Potential Global Distribution of Amblyomma americanum (Acari: Ixodidae) under Near Current and Future Climatic Conditions, Using the Maximum Entropy Model
1990-2020	USA	-87.3542	35.2292	Amblyomma americanum	Predicting the Potential Global Distribution of Amblyomma americanum (Acari: Ixodidae) under Near Current and Future Climatic Conditions, Using the Maximum Entropy Model
1990-2020	USA	-87.2708	32.1458	Amblyomma americanum	Predicting the Potential Global Distribution of Amblyomma americanum (Acari: Ixodidae) under Near Current and Future Climatic Conditions, Using the Maximum Entropy Model
1990-2020	USA	-87.2708	41.1458	Amblyomma americanum	Predicting the Potential Global Distribution of Amblyomma americanum (Acari: Ixodidae) under Near Current and Future Climatic Conditions, Using the Maximum Entropy Model
1990-2020	USA	-87.2708	41.6042	Amblyomma americanum	Predicting the Potential Global Distribution of Amblyomma americanum (Acari: Ixodidae) under Near Current and Future Climatic Conditions, Using the Maximum Entropy Model
1990-2020	USA	-87.2292	30.4375	Amblyomma americanum	Predicting the Potential Global Distribution of Amblyomma americanum (Acari: Ixodidae) under Near Current and Future Climatic Conditions, Using the Maximum Entropy Model
1990-2020	USA	-87.2292	32.6875	Amblyomma americanum	Predicting the Potential Global Distribution of Amblyomma americanum (Acari: Ixodidae) under Near Current and Future Climatic Conditions, Using the Maximum Entropy Model
1990-2020	USA	-87.2292	34.0625	Amblyomma americanum	Predicting the Potential Global Distribution of Amblyomma americanum (Acari: Ixodidae) under Near Current and Future Climatic Conditions, Using the Maximum Entropy Model
1990-2020	USA	-87.2292	39.1875	Amblyomma americanum	Predicting the Potential Global Distribution of Amblyomma americanum (Acari: Ixodidae) under Near Current and Future Climatic Conditions, Using the Maximum Entropy Model
1990-2020	USA	-87.1875	34.0208	Amblyomma americanum	Predicting the Potential Global Distribution of Amblyomma americanum (Acari: Ixodidae) under Near Current and Future Climatic Conditions, Using the Maximum Entropy Model
1990-2020	USA	-87.1042	33.3125	Amblyomma americanum	Predicting the Potential Global Distribution of Amblyomma americanum (Acari: Ixodidae) under Near Current and Future Climatic Conditions, Using the Maximum Entropy Model
1990-2020	USA	-87.0625	36.5625	Amblyomma americanum	Predicting the Potential Global Distribution of Amblyomma americanum (Acari: Ixodidae) under Near Current and Future Climatic Conditions, Using the Maximum Entropy Model
1990-2020	USA	-87.0625	41.4792	Amblyomma americanum	Predicting the Potential Global Distribution of Amblyomma americanum (Acari: Ixodidae) under Near Current and Future Climatic Conditions, Using the Maximum Entropy Model
1990-2020	USA	-87.0208	33.1875	Amblyomma americanum	Predicting the Potential Global Distribution of Amblyomma americanum (Acari: Ixodidae) under Near Current and Future Climatic Conditions, Using the Maximum Entropy Model
1990-2020	USA	-87.0208	37.2292	Amblyomma americanum	Predicting the Potential Global Distribution of Amblyomma americanum (Acari: Ixodidae) under Near Current and Future Climatic Conditions, Using the Maximum Entropy Model
1990-2020	USA	-86.9375	35.7292	Amblyomma americanum	Predicting the Potential Global Distribution of Amblyomma americanum (Acari: Ixodidae) under Near Current and Future Climatic Conditions, Using the Maximum Entropy Model
1990-2020	USA	-86.9375	35.7708	Amblyomma americanum	Predicting the Potential Global Distribution of Amblyomma americanum (Acari: Ixodidae) under Near Current and Future Climatic Conditions, Using the Maximum Entropy Model
1990-2020	USA	-86.9375	37.5208	Amblyomma americanum	Predicting the Potential Global Distribution of Amblyomma americanum (Acari: Ixodidae) under Near Current and Future Climatic Conditions, Using the Maximum Entropy Model
1990-2020	USA	-86.8958	33.5625	Amblyomma americanum	Predicting the Potential Global Distribution of Amblyomma americanum (Acari: Ixodidae) under Near Current and Future Climatic Conditions, Using the Maximum Entropy Model
1990-2020	USA	-86.8958	35.7708	Amblyomma americanum	Predicting the Potential Global Distribution of Amblyomma americanum (Acari: Ixodidae) under Near Current and Future Climatic Conditions, Using the Maximum Entropy Model
1990-2020	USA	-86.8958	35.8125	Amblyomma americanum	Predicting the Potential Global Distribution of Amblyomma americanum (Acari: Ixodidae) under Near Current and Future Climatic Conditions, Using the Maximum Entropy Model
1990-2020	USA	-86.8958	36.0208	Amblyomma americanum	Predicting the Potential Global Distribution of Amblyomma americanum (Acari: Ixodidae) under Near Current and Future Climatic Conditions, Using the Maximum Entropy Model
1990-2020	USA	-86.8958	38.8958	Amblyomma americanum	Predicting the Potential Global Distribution of Amblyomma americanum (Acari: Ixodidae) under Near Current and Future Climatic Conditions, Using the Maximum Entropy Model
1990-2020	USA	-86.8542	33.1458	Amblyomma americanum	Predicting the Potential Global Distribution of Amblyomma americanum (Acari: Ixodidae) under Near Current and Future Climatic Conditions, Using the Maximum Entropy Model
1990-2020	USA	-86.8542	34.9792	Amblyomma americanum	Predicting the Potential Global Distribution of Amblyomma americanum (Acari: Ixodidae) under Near Current and Future Climatic Conditions, Using the Maximum Entropy Model
1990-2020	USA	-86.8542	36.0208	Amblyomma americanum	Predicting the Potential Global Distribution of Amblyomma americanum (Acari: Ixodidae) under Near Current and Future Climatic Conditions, Using the Maximum Entropy Model
1990-2020	USA	-86.8542	36.4792	Amblyomma americanum	Predicting the Potential Global Distribution of Amblyomma americanum (Acari: Ixodidae) under Near Current and Future Climatic Conditions, Using the Maximum Entropy Model
1990-2020	USA	-86.8542	40.4375	Amblyomma americanum	Predicting the Potential Global Distribution of Amblyomma americanum (Acari: Ixodidae) under Near Current and Future Climatic Conditions, Using the Maximum Entropy Model
1990-2020	USA	-86.8125	33.2292	Amblyomma americanum	Predicting the Potential Global Distribution of Amblyomma americanum (Acari: Ixodidae) under Near Current and Future Climatic Conditions, Using the Maximum Entropy Model
1990-2020	USA	-86.8125	33.3542	Amblyomma americanum	Predicting the Potential Global Distribution of Amblyomma americanum (Acari: Ixodidae) under Near Current and Future Climatic Conditions, Using the Maximum Entropy Model
1990-2020	USA	-86.8125	33.5208	Amblyomma americanum	Predicting the Potential Global Distribution of Amblyomma americanum (Acari: Ixodidae) under Near Current and Future Climatic Conditions, Using the Maximum Entropy Model
1990-2020	USA	-86.8125	35.3958	Amblyomma americanum	Predicting the Potential Global Distribution of Amblyomma americanum (Acari: Ixodidae) under Near Current and Future Climatic Conditions, Using the Maximum Entropy Model
1990-2020	USA	-86.8125	36.1042	Amblyomma americanum	Predicting the Potential Global Distribution of Amblyomma americanum (Acari: Ixodidae) under Near Current and Future Climatic Conditions, Using the Maximum Entropy Model
1990-2020	USA	-86.8125	37.6458	Amblyomma americanum	Predicting the Potential Global Distribution of Amblyomma americanum (Acari: Ixodidae) under Near Current and Future Climatic Conditions, Using the Maximum Entropy Model
1990-2020	USA	-86.7708	33.4375	Amblyomma americanum	Predicting the Potential Global Distribution of Amblyomma americanum (Acari: Ixodidae) under Near Current and Future Climatic Conditions, Using the Maximum Entropy Model
1990-2020	USA	-86.7708	35.9375	Amblyomma americanum	Predicting the Potential Global Distribution of Amblyomma americanum (Acari: Ixodidae) under Near Current and Future Climatic Conditions, Using the Maximum Entropy Model
1990-2020	USA	-86.7292	37.9792	Amblyomma americanum	Predicting the Potential Global Distribution of Amblyomma americanum (Acari: Ixodidae) under Near Current and Future Climatic Conditions, Using the Maximum Entropy Model
1990-2020	USA	-86.7292	38.8125	Amblyomma americanum	Predicting the Potential Global Distribution of Amblyomma americanum (Acari: Ixodidae) under Near Current and Future Climatic Conditions, Using the Maximum Entropy Model
1990-2020	USA	-86.6875	38.4375	Amblyomma americanum	Predicting the Potential Global Distribution of Amblyomma americanum (Acari: Ixodidae) under Near Current and Future Climatic Conditions, Using the Maximum Entropy Model
1990-2020	USA	-86.6458	38.0208	Amblyomma americanum	Predicting the Potential Global Distribution of Amblyomma americanum (Acari: Ixodidae) under Near Current and Future Climatic Conditions, Using the Maximum Entropy Model
1990-2020	USA	-86.6458	40.4792	Amblyomma americanum	Predicting the Potential Global Distribution of Amblyomma americanum (Acari: Ixodidae) under Near Current and Future Climatic Conditions, Using the Maximum Entropy Model
1990-2020	USA	-86.6042	34.8125	Amblyomma americanum	Predicting the Potential Global Distribution of Amblyomma americanum (Acari: Ixodidae) under Near Current and Future Climatic Conditions, Using the Maximum Entropy Model
1990-2020	USA	-86.6042	36.1042	Amblyomma americanum	Predicting the Potential Global Distribution of Amblyomma americanum (Acari: Ixodidae) under Near Current and Future Climatic Conditions, Using the Maximum Entropy Model
1990-2020	USA	-86.6042	36.3125	Amblyomma americanum	Predicting the Potential Global Distribution of Amblyomma americanum (Acari: Ixodidae) under Near Current and Future Climatic Conditions, Using the Maximum Entropy Model
1990-2020	USA	-86.6042	38.1875	Amblyomma americanum	Predicting the Potential Global Distribution of Amblyomma americanum (Acari: Ixodidae) under Near Current and Future Climatic Conditions, Using the Maximum Entropy Model
1990-2020	USA	-86.6042	38.4375	Amblyomma americanum	Predicting the Potential Global Distribution of Amblyomma americanum (Acari: Ixodidae) under Near Current and Future Climatic Conditions, Using the Maximum Entropy Model
1990-2020	USA	-86.5625	30.6875	Amblyomma americanum	Predicting the Potential Global Distribution of Amblyomma americanum (Acari: Ixodidae) under Near Current and Future Climatic Conditions, Using the Maximum Entropy Model
1990-2020	USA	-86.5625	33.8542	Amblyomma americanum	Predicting the Potential Global Distribution of Amblyomma americanum (Acari: Ixodidae) under Near Current and Future Climatic Conditions, Using the Maximum Entropy Model
1990-2020	USA	-86.5625	34.5208	Amblyomma americanum	Predicting the Potential Global Distribution of Amblyomma americanum (Acari: Ixodidae) under Near Current and Future Climatic Conditions, Using the Maximum Entropy Model
1990-2020	USA	-86.5625	36.1042	Amblyomma americanum	Predicting the Potential Global Distribution of Amblyomma americanum (Acari: Ixodidae) under Near Current and Future Climatic Conditions, Using the Maximum Entropy Model
1990-2020	USA	-86.5625	36.7292	Amblyomma americanum	Predicting the Potential Global Distribution of Amblyomma americanum (Acari: Ixodidae) under Near Current and Future Climatic Conditions, Using the Maximum Entropy Model
1990-2020	USA	-86.5625	39.1042	Amblyomma americanum	Predicting the Potential Global Distribution of Amblyomma americanum (Acari: Ixodidae) under Near Current and Future Climatic Conditions, Using the Maximum Entropy Model
1990-2020	USA	-86.5208	34.6042	Amblyomma americanum	Predicting the Potential Global Distribution of Amblyomma americanum (Acari: Ixodidae) under Near Current and Future Climatic Conditions, Using the Maximum Entropy Model
1990-2020	USA	-86.5208	34.6458	Amblyomma americanum	Predicting the Potential Global Distribution of Amblyomma americanum (Acari: Ixodidae) under Near Current and Future Climatic Conditions, Using the Maximum Entropy Model
1990-2020	USA	-86.5208	34.6875	Amblyomma americanum	Predicting the Potential Global Distribution of Amblyomma americanum (Acari: Ixodidae) under Near Current and Future Climatic Conditions, Using the Maximum Entropy Model
1990-2020	USA	-86.5208	36.0625	Amblyomma americanum	Predicting the Potential Global Distribution of Amblyomma americanum (Acari: Ixodidae) under Near Current and Future Climatic Conditions, Using the Maximum Entropy Model
1990-2020	USA	-86.5208	36.1042	Amblyomma americanum	Predicting the Potential Global Distribution of Amblyomma americanum (Acari: Ixodidae) under Near Current and Future Climatic Conditions, Using the Maximum Entropy Model
1990-2020	USA	-86.5208	36.2708	Amblyomma americanum	Predicting the Potential Global Distribution of Amblyomma americanum (Acari: Ixodidae) under Near Current and Future Climatic Conditions, Using the Maximum Entropy Model
1990-2020	USA	-86.5208	38.0625	Amblyomma americanum	Predicting the Potential Global Distribution of Amblyomma americanum (Acari: Ixodidae) under Near Current and Future Climatic Conditions, Using the Maximum Entropy Model
1990-2020	USA	-86.5208	38.4375	Amblyomma americanum	Predicting the Potential Global Distribution of Amblyomma americanum (Acari: Ixodidae) under Near Current and Future Climatic Conditions, Using the Maximum Entropy Model
1990-2020	USA	-86.5208	39.1458	Amblyomma americanum	Predicting the Potential Global Distribution of Amblyomma americanum (Acari: Ixodidae) under Near Current and Future Climatic Conditions, Using the Maximum Entropy Model
1990-2020	USA	-86.4792	30.5208	Amblyomma americanum	Predicting the Potential Global Distribution of Amblyomma americanum (Acari: Ixodidae) under Near Current and Future Climatic Conditions, Using the Maximum Entropy Model
1990-2020	USA	-86.4792	34.6458	Amblyomma americanum	Predicting the Potential Global Distribution of Amblyomma americanum (Acari: Ixodidae) under Near Current and Future Climatic Conditions, Using the Maximum Entropy Model
1990-2020	USA	-86.4792	39.1875	Amblyomma americanum	Predicting the Potential Global Distribution of Amblyomma americanum (Acari: Ixodidae) under Near Current and Future Climatic Conditions, Using the Maximum Entropy Model
1990-2020	USA	-86.4375	33.8542	Amblyomma americanum	Predicting the Potential Global Distribution of Amblyomma americanum (Acari: Ixodidae) under Near Current and Future Climatic Conditions, Using the Maximum Entropy Model
1990-2020	USA	-86.4375	39.3125	Amblyomma americanum	Predicting the Potential Global Distribution of Amblyomma americanum (Acari: Ixodidae) under Near Current and Future Climatic Conditions, Using the Maximum Entropy Model
1990-2020	USA	-86.3542	32.8958	Amblyomma americanum	Predicting the Potential Global Distribution of Amblyomma americanum (Acari: Ixodidae) under Near Current and Future Climatic Conditions, Using the Maximum Entropy Model
1990-2020	USA	-86.3542	34.6042	Amblyomma americanum	Predicting the Potential Global Distribution of Amblyomma americanum (Acari: Ixodidae) under Near Current and Future Climatic Conditions, Using the Maximum Entropy Model
1990-2020	USA	-86.3542	39.1458	Amblyomma americanum	Predicting the Potential Global Distribution of Amblyomma americanum (Acari: Ixodidae) under Near Current and Future Climatic Conditions, Using the Maximum Entropy Model
1990-2020	USA	-86.3125	30.6875	Amblyomma americanum	Predicting the Potential Global Distribution of Amblyomma americanum (Acari: Ixodidae) under Near Current and Future Climatic Conditions, Using the Maximum Entropy Model
1990-2020	USA	-86.3125	36.0625	Amblyomma americanum	Predicting the Potential Global Distribution of Amblyomma americanum (Acari: Ixodidae) under Near Current and Future Climatic Conditions, Using the Maximum Entropy Model
1990-2020	USA	-86.3125	38.1875	Amblyomma americanum	Predicting the Potential Global Distribution of Amblyomma americanum (Acari: Ixodidae) under Near Current and Future Climatic Conditions, Using the Maximum Entropy Model
1990-2020	USA	-86.2708	32.2708	Amblyomma americanum	Predicting the Potential Global Distribution of Amblyomma americanum (Acari: Ixodidae) under Near Current and Future Climatic Conditions, Using the Maximum Entropy Model
1990-2020	USA	-86.2708	34.6042	Amblyomma americanum	Predicting the Potential Global Distribution of Amblyomma americanum (Acari: Ixodidae) under Near Current and Future Climatic Conditions, Using the Maximum Entropy Model
1990-2020	USA	-86.2708	34.6458	Amblyomma americanum	Predicting the Potential Global Distribution of Amblyomma americanum (Acari: Ixodidae) under Near Current and Future Climatic Conditions, Using the Maximum Entropy Model
1990-2020	USA	-86.2708	35.7708	Amblyomma americanum	Predicting the Potential Global Distribution of Amblyomma americanum (Acari: Ixodidae) under Near Current and Future Climatic Conditions, Using the Maximum Entropy Model
1990-2020	USA	-86.2292	34.6458	Amblyomma americanum	Predicting the Potential Global Distribution of Amblyomma americanum (Acari: Ixodidae) under Near Current and Future Climatic Conditions, Using the Maximum Entropy Model
1990-2020	USA	-86.2292	37.3958	Amblyomma americanum	Predicting the Potential Global Distribution of Amblyomma americanum (Acari: Ixodidae) under Near Current and Future Climatic Conditions, Using the Maximum Entropy Model
1990-2020	USA	-86.2292	38.3125	Amblyomma americanum	Predicting the Potential Global Distribution of Amblyomma americanum (Acari: Ixodidae) under Near Current and Future Climatic Conditions, Using the Maximum Entropy Model
1990-2020	USA	-86.1875	37.9792	Amblyomma americanum	Predicting the Potential Global Distribution of Amblyomma americanum (Acari: Ixodidae) under Near Current and Future Climatic Conditions, Using the Maximum Entropy Model
1990-2020	USA	-86.1875	38.4792	Amblyomma americanum	Predicting the Potential Global Distribution of Amblyomma americanum (Acari: Ixodidae) under Near Current and Future Climatic Conditions, Using the Maximum Entropy Model
1990-2020	USA	-86.1875	39.2708	Amblyomma americanum	Predicting the Potential Global Distribution of Amblyomma americanum (Acari: Ixodidae) under Near Current and Future Climatic Conditions, Using the Maximum Entropy Model
1990-2020	USA	-86.1458	39.7708	Amblyomma americanum	Predicting the Potential Global Distribution of Amblyomma americanum (Acari: Ixodidae) under Near Current and Future Climatic Conditions, Using the Maximum Entropy Model
1990-2020	USA	-86.1042	35.4792	Amblyomma americanum	Predicting the Potential Global Distribution of Amblyomma americanum (Acari: Ixodidae) under Near Current and Future Climatic Conditions, Using the Maximum Entropy Model
1990-2020	USA	-86.1042	37.1458	Amblyomma americanum	Predicting the Potential Global Distribution of Amblyomma americanum (Acari: Ixodidae) under Near Current and Future Climatic Conditions, Using the Maximum Entropy Model
1990-2020	USA	-86.1042	39.1458	Amblyomma americanum	Predicting the Potential Global Distribution of Amblyomma americanum (Acari: Ixodidae) under Near Current and Future Climatic Conditions, Using the Maximum Entropy Model
1990-2020	USA	-86.0625	38.8125	Amblyomma americanum	Predicting the Potential Global Distribution of Amblyomma americanum (Acari: Ixodidae) under Near Current and Future Climatic Conditions, Using the Maximum Entropy Model
1990-2020	USA	-86.0208	34.8958	Amblyomma americanum	Predicting the Potential Global Distribution of Amblyomma americanum (Acari: Ixodidae) under Near Current and Future Climatic Conditions, Using the Maximum Entropy Model
1990-2020	USA	-86.0208	35.8125	Amblyomma americanum	Predicting the Potential Global Distribution of Amblyomma americanum (Acari: Ixodidae) under Near Current and Future Climatic Conditions, Using the Maximum Entropy Model
1990-2020	USA	-86.0208	39.1875	Amblyomma americanum	Predicting the Potential Global Distribution of Amblyomma americanum (Acari: Ixodidae) under Near Current and Future Climatic Conditions, Using the Maximum Entropy Model
1990-2020	USA	-86.0208	39.2708	Amblyomma americanum	Predicting the Potential Global Distribution of Amblyomma americanum (Acari: Ixodidae) under Near Current and Future Climatic Conditions, Using the Maximum Entropy Model
1990-2020	USA	-85.9375	36.2708	Amblyomma americanum	Predicting the Potential Global Distribution of Amblyomma americanum (Acari: Ixodidae) under Near Current and Future Climatic Conditions, Using the Maximum Entropy Model
1990-2020	USA	-85.9375	36.4375	Amblyomma americanum	Predicting the Potential Global Distribution of Amblyomma americanum (Acari: Ixodidae) under Near Current and Future Climatic Conditions, Using the Maximum Entropy Model
1990-2020	USA	-85.9375	37.1458	Amblyomma americanum	Predicting the Potential Global Distribution of Amblyomma americanum (Acari: Ixodidae) under Near Current and Future Climatic Conditions, Using the Maximum Entropy Model
1990-2020	USA	-85.9375	37.3958	Amblyomma americanum	Predicting the Potential Global Distribution of Amblyomma americanum (Acari: Ixodidae) under Near Current and Future Climatic Conditions, Using the Maximum Entropy Model
1990-2020	USA	-85.8542	38.9375	Amblyomma americanum	Predicting the Potential Global Distribution of Amblyomma americanum (Acari: Ixodidae) under Near Current and Future Climatic Conditions, Using the Maximum Entropy Model
1990-2020	USA	-85.8125	33.6875	Amblyomma americanum	Predicting the Potential Global Distribution of Amblyomma americanum (Acari: Ixodidae) under Near Current and Future Climatic Conditions, Using the Maximum Entropy Model
1990-2020	USA	-85.8125	34.9792	Amblyomma americanum	Predicting the Potential Global Distribution of Amblyomma americanum (Acari: Ixodidae) under Near Current and Future Climatic Conditions, Using the Maximum Entropy Model
1990-2020	USA	-85.7708	32.8125	Amblyomma americanum	Predicting the Potential Global Distribution of Amblyomma americanum (Acari: Ixodidae) under Near Current and Future Climatic Conditions, Using the Maximum Entropy Model
1990-2020	USA	-85.7708	33.7292	Amblyomma americanum	Predicting the Potential Global Distribution of Amblyomma americanum (Acari: Ixodidae) under Near Current and Future Climatic Conditions, Using the Maximum Entropy Model
1990-2020	USA	-85.7708	33.8125	Amblyomma americanum	Predicting the Potential Global Distribution of Amblyomma americanum (Acari: Ixodidae) under Near Current and Future Climatic Conditions, Using the Maximum Entropy Model
1990-2020	USA	-85.7708	35.2708	Amblyomma americanum	Predicting the Potential Global Distribution of Amblyomma americanum (Acari: Ixodidae) under Near Current and Future Climatic Conditions, Using the Maximum Entropy Model
1990-2020	USA	-85.7708	38.1042	Amblyomma americanum	Predicting the Potential Global Distribution of Amblyomma americanum (Acari: Ixodidae) under Near Current and Future Climatic Conditions, Using the Maximum Entropy Model
1990-2020	USA	-85.7708	38.1458	Amblyomma americanum	Predicting the Potential Global Distribution of Amblyomma americanum (Acari: Ixodidae) under Near Current and Future Climatic Conditions, Using the Maximum Entropy Model
1990-2020	USA	-85.7292	30.1042	Amblyomma americanum	Predicting the Potential Global Distribution of Amblyomma americanum (Acari: Ixodidae) under Near Current and Future Climatic Conditions, Using the Maximum Entropy Model
1990-2020	USA	-85.7292	30.1458	Amblyomma americanum	Predicting the Potential Global Distribution of Amblyomma americanum (Acari: Ixodidae) under Near Current and Future Climatic Conditions, Using the Maximum Entropy Model
1990-2020	USA	-85.7292	31.3958	Amblyomma americanum	Predicting the Potential Global Distribution of Amblyomma americanum (Acari: Ixodidae) under Near Current and Future Climatic Conditions, Using the Maximum Entropy Model
1990-2020	USA	-85.6875	34.2708	Amblyomma americanum	Predicting the Potential Global Distribution of Amblyomma americanum (Acari: Ixodidae) under Near Current and Future Climatic Conditions, Using the Maximum Entropy Model
1990-2020	USA	-85.6875	37.9792	Amblyomma americanum	Predicting the Potential Global Distribution of Amblyomma americanum (Acari: Ixodidae) under Near Current and Future Climatic Conditions, Using the Maximum Entropy Model
1990-2020	USA	-85.6458	34.3958	Amblyomma americanum	Predicting the Potential Global Distribution of Amblyomma americanum (Acari: Ixodidae) under Near Current and Future Climatic Conditions, Using the Maximum Entropy Model
1990-2020	USA	-85.6458	34.6042	Amblyomma americanum	Predicting the Potential Global Distribution of Amblyomma americanum (Acari: Ixodidae) under Near Current and Future Climatic Conditions, Using the Maximum Entropy Model
1990-2020	USA	-85.6042	33.7292	Amblyomma americanum	Predicting the Potential Global Distribution of Amblyomma americanum (Acari: Ixodidae) under Near Current and Future Climatic Conditions, Using the Maximum Entropy Model
1990-2020	USA	-85.6042	33.7708	Amblyomma americanum	Predicting the Potential Global Distribution of Amblyomma americanum (Acari: Ixodidae) under Near Current and Future Climatic Conditions, Using the Maximum Entropy Model
1990-2020	USA	-85.6042	34.5208	Amblyomma americanum	Predicting the Potential Global Distribution of Amblyomma americanum (Acari: Ixodidae) under Near Current and Future Climatic Conditions, Using the Maximum Entropy Model
1990-2020	USA	-85.6042	35.0625	Amblyomma americanum	Predicting the Potential Global Distribution of Amblyomma americanum (Acari: Ixodidae) under Near Current and Future Climatic Conditions, Using the Maximum Entropy Model
1990-2020	USA	-85.6042	38.3958	Amblyomma americanum	Predicting the Potential Global Distribution of Amblyomma americanum (Acari: Ixodidae) under Near Current and Future Climatic Conditions, Using the Maximum Entropy Model
1990-2020	USA	-85.6042	42.2708	Amblyomma americanum	Predicting the Potential Global Distribution of Amblyomma americanum (Acari: Ixodidae) under Near Current and Future Climatic Conditions, Using the Maximum Entropy Model
1990-2020	USA	-85.5625	30.0625	Amblyomma americanum	Predicting the Potential Global Distribution of Amblyomma americanum (Acari: Ixodidae) under Near Current and Future Climatic Conditions, Using the Maximum Entropy Model
1990-2020	USA	-85.5625	33.7708	Amblyomma americanum	Predicting the Potential Global Distribution of Amblyomma americanum (Acari: Ixodidae) under Near Current and Future Climatic Conditions, Using the Maximum Entropy Model
1990-2020	USA	-85.5208	33.6875	Amblyomma americanum	Predicting the Potential Global Distribution of Amblyomma americanum (Acari: Ixodidae) under Near Current and Future Climatic Conditions, Using the Maximum Entropy Model
1990-2020	USA	-85.4792	31.9792	Amblyomma americanum	Predicting the Potential Global Distribution of Amblyomma americanum (Acari: Ixodidae) under Near Current and Future Climatic Conditions, Using the Maximum Entropy Model
1990-2020	USA	-85.4792	33.2292	Amblyomma americanum	Predicting the Potential Global Distribution of Amblyomma americanum (Acari: Ixodidae) under Near Current and Future Climatic Conditions, Using the Maximum Entropy Model
1990-2020	USA	-85.4792	34.0208	Amblyomma americanum	Predicting the Potential Global Distribution of Amblyomma americanum (Acari: Ixodidae) under Near Current and Future Climatic Conditions, Using the Maximum Entropy Model
1990-2020	USA	-85.4792	35.1875	Amblyomma americanum	Predicting the Potential Global Distribution of Amblyomma americanum (Acari: Ixodidae) under Near Current and Future Climatic Conditions, Using the Maximum Entropy Model
1990-2020	USA	-85.4792	35.4792	Amblyomma americanum	Predicting the Potential Global Distribution of Amblyomma americanum (Acari: Ixodidae) under Near Current and Future Climatic Conditions, Using the Maximum Entropy Model
1990-2020	USA	-85.4792	36.1875	Amblyomma americanum	Predicting the Potential Global Distribution of Amblyomma americanum (Acari: Ixodidae) under Near Current and Future Climatic Conditions, Using the Maximum Entropy Model
1990-2020	USA	-85.4792	37.8125	Amblyomma americanum	Predicting the Potential Global Distribution of Amblyomma americanum (Acari: Ixodidae) under Near Current and Future Climatic Conditions, Using the Maximum Entropy Model
1990-2020	USA	-85.4375	33.9792	Amblyomma americanum	Predicting the Potential Global Distribution of Amblyomma americanum (Acari: Ixodidae) under Near Current and Future Climatic Conditions, Using the Maximum Entropy Model
1990-2020	USA	-85.4375	38.7708	Amblyomma americanum	Predicting the Potential Global Distribution of Amblyomma americanum (Acari: Ixodidae) under Near Current and Future Climatic Conditions, Using the Maximum Entropy Model
1990-2020	USA	-85.3958	34.8958	Amblyomma americanum	Predicting the Potential Global Distribution of Amblyomma americanum (Acari: Ixodidae) under Near Current and Future Climatic Conditions, Using the Maximum Entropy Model
1990-2020	USA	-85.3958	34.9375	Amblyomma americanum	Predicting the Potential Global Distribution of Amblyomma americanum (Acari: Ixodidae) under Near Current and Future Climatic Conditions, Using the Maximum Entropy Model
1990-2020	USA	-85.3542	32.6042	Amblyomma americanum	Predicting the Potential Global Distribution of Amblyomma americanum (Acari: Ixodidae) under Near Current and Future Climatic Conditions, Using the Maximum Entropy Model
1990-2020	USA	-85.3542	34.9792	Amblyomma americanum	Predicting the Potential Global Distribution of Amblyomma americanum (Acari: Ixodidae) under Near Current and Future Climatic Conditions, Using the Maximum Entropy Model
1990-2020	USA	-85.3542	35.0208	Amblyomma americanum	Predicting the Potential Global Distribution of Amblyomma americanum (Acari: Ixodidae) under Near Current and Future Climatic Conditions, Using the Maximum Entropy Model
1990-2020	USA	-85.3542	35.0625	Amblyomma americanum	Predicting the Potential Global Distribution of Amblyomma americanum (Acari: Ixodidae) under Near Current and Future Climatic Conditions, Using the Maximum Entropy Model
1990-2020	USA	-85.3125	35.0208	Amblyomma americanum	Predicting the Potential Global Distribution of Amblyomma americanum (Acari: Ixodidae) under Near Current and Future Climatic Conditions, Using the Maximum Entropy Model
1990-2020	USA	-85.3125	36.5208	Amblyomma americanum	Predicting the Potential Global Distribution of Amblyomma americanum (Acari: Ixodidae) under Near Current and Future Climatic Conditions, Using the Maximum Entropy Model
1990-2020	USA	-85.3125	38.8542	Amblyomma americanum	Predicting the Potential Global Distribution of Amblyomma americanum (Acari: Ixodidae) under Near Current and Future Climatic Conditions, Using the Maximum Entropy Model
1990-2020	USA	-85.2708	38.4792	Amblyomma americanum	Predicting the Potential Global Distribution of Amblyomma americanum (Acari: Ixodidae) under Near Current and Future Climatic Conditions, Using the Maximum Entropy Model
1990-2020	USA	-85.2292	30.8125	Amblyomma americanum	Predicting the Potential Global Distribution of Amblyomma americanum (Acari: Ixodidae) under Near Current and Future Climatic Conditions, Using the Maximum Entropy Model
1990-2020	USA	-85.2292	32.7708	Amblyomma americanum	Predicting the Potential Global Distribution of Amblyomma americanum (Acari: Ixodidae) under Near Current and Future Climatic Conditions, Using the Maximum Entropy Model
1990-2020	USA	-85.2292	35.3958	Amblyomma americanum	Predicting the Potential Global Distribution of Amblyomma americanum (Acari: Ixodidae) under Near Current and Future Climatic Conditions, Using the Maximum Entropy Model
1990-2020	USA	-85.1875	35.2708	Amblyomma americanum	Predicting the Potential Global Distribution of Amblyomma americanum (Acari: Ixodidae) under Near Current and Future Climatic Conditions, Using the Maximum Entropy Model
1990-2020	USA	-85.1458	29.6458	Amblyomma americanum	Predicting the Potential Global Distribution of Amblyomma americanum (Acari: Ixodidae) under Near Current and Future Climatic Conditions, Using the Maximum Entropy Model
1990-2020	USA	-85.1458	35.1875	Amblyomma americanum	Predicting the Potential Global Distribution of Amblyomma americanum (Acari: Ixodidae) under Near Current and Future Climatic Conditions, Using the Maximum Entropy Model
1990-2020	USA	-85.1458	37.9792	Amblyomma americanum	Predicting the Potential Global Distribution of Amblyomma americanum (Acari: Ixodidae) under Near Current and Future Climatic Conditions, Using the Maximum Entropy Model
1990-2020	USA	-85.1042	35.1458	Amblyomma americanum	Predicting the Potential Global Distribution of Amblyomma americanum (Acari: Ixodidae) under Near Current and Future Climatic Conditions, Using the Maximum Entropy Model
1990-2020	USA	-85.1042	35.1875	Amblyomma americanum	Predicting the Potential Global Distribution of Amblyomma americanum (Acari: Ixodidae) under Near Current and Future Climatic Conditions, Using the Maximum Entropy Model
1990-2020	USA	-85.0625	35.8542	Amblyomma americanum	Predicting the Potential Global Distribution of Amblyomma americanum (Acari: Ixodidae) under Near Current and Future Climatic Conditions, Using the Maximum Entropy Model
1990-2020	USA	-85.0208	32.5625	Amblyomma americanum	Predicting the Potential Global Distribution of Amblyomma americanum (Acari: Ixodidae) under Near Current and Future Climatic Conditions, Using the Maximum Entropy Model
1990-2020	USA	-85.0208	35.0208	Amblyomma americanum	Predicting the Potential Global Distribution of Amblyomma americanum (Acari: Ixodidae) under Near Current and Future Climatic Conditions, Using the Maximum Entropy Model
1990-2020	USA	-85.0208	35.0625	Amblyomma americanum	Predicting the Potential Global Distribution of Amblyomma americanum (Acari: Ixodidae) under Near Current and Future Climatic Conditions, Using the Maximum Entropy Model
1990-2020	USA	-85.0208	35.8958	Amblyomma americanum	Predicting the Potential Global Distribution of Amblyomma americanum (Acari: Ixodidae) under Near Current and Future Climatic Conditions, Using the Maximum Entropy Model
1990-2020	USA	-84.9792	30.0208	Amblyomma americanum	Predicting the Potential Global Distribution of Amblyomma americanum (Acari: Ixodidae) under Near Current and Future Climatic Conditions, Using the Maximum Entropy Model
1990-2020	USA	-84.9792	32.4792	Amblyomma americanum	Predicting the Potential Global Distribution of Amblyomma americanum (Acari: Ixodidae) under Near Current and Future Climatic Conditions, Using the Maximum Entropy Model
1990-2020	USA	-84.9792	33.4375	Amblyomma americanum	Predicting the Potential Global Distribution of Amblyomma americanum (Acari: Ixodidae) under Near Current and Future Climatic Conditions, Using the Maximum Entropy Model
1990-2020	USA	-84.9375	35.1042	Amblyomma americanum	Predicting the Potential Global Distribution of Amblyomma americanum (Acari: Ixodidae) under Near Current and Future Climatic Conditions, Using the Maximum Entropy Model
1990-2020	USA	-84.8958	34.5208	Amblyomma americanum	Predicting the Potential Global Distribution of Amblyomma americanum (Acari: Ixodidae) under Near Current and Future Climatic Conditions, Using the Maximum Entropy Model
1990-2020	USA	-84.8958	36.9792	Amblyomma americanum	Predicting the Potential Global Distribution of Amblyomma americanum (Acari: Ixodidae) under Near Current and Future Climatic Conditions, Using the Maximum Entropy Model
1990-2020	USA	-84.8958	37.5208	Amblyomma americanum	Predicting the Potential Global Distribution of Amblyomma americanum (Acari: Ixodidae) under Near Current and Future Climatic Conditions, Using the Maximum Entropy Model
1990-2020	USA	-84.8958	37.5625	Amblyomma americanum	Predicting the Potential Global Distribution of Amblyomma americanum (Acari: Ixodidae) under Near Current and Future Climatic Conditions, Using the Maximum Entropy Model
1990-2020	USA	-84.8542	37.6042	Amblyomma americanum	Predicting the Potential Global Distribution of Amblyomma americanum (Acari: Ixodidae) under Near Current and Future Climatic Conditions, Using the Maximum Entropy Model
1990-2020	USA	-84.8542	38.1875	Amblyomma americanum	Predicting the Potential Global Distribution of Amblyomma americanum (Acari: Ixodidae) under Near Current and Future Climatic Conditions, Using the Maximum Entropy Model
1990-2020	USA	-84.8125	33.6042	Amblyomma americanum	Predicting the Potential Global Distribution of Amblyomma americanum (Acari: Ixodidae) under Near Current and Future Climatic Conditions, Using the Maximum Entropy Model
1990-2020	USA	-84.8125	36.5625	Amblyomma americanum	Predicting the Potential Global Distribution of Amblyomma americanum (Acari: Ixodidae) under Near Current and Future Climatic Conditions, Using the Maximum Entropy Model
1990-2020	USA	-84.7708	33.6875	Amblyomma americanum	Predicting the Potential Global Distribution of Amblyomma americanum (Acari: Ixodidae) under Near Current and Future Climatic Conditions, Using the Maximum Entropy Model
1990-2020	USA	-84.7292	33.5208	Amblyomma americanum	Predicting the Potential Global Distribution of Amblyomma americanum (Acari: Ixodidae) under Near Current and Future Climatic Conditions, Using the Maximum Entropy Model
1990-2020	USA	-84.6875	35.7708	Amblyomma americanum	Predicting the Potential Global Distribution of Amblyomma americanum (Acari: Ixodidae) under Near Current and Future Climatic Conditions, Using the Maximum Entropy Model
1990-2020	USA	-84.6875	36.5625	Amblyomma americanum	Predicting the Potential Global Distribution of Amblyomma americanum (Acari: Ixodidae) under Near Current and Future Climatic Conditions, Using the Maximum Entropy Model
1990-2020	USA	-84.6458	33.7292	Amblyomma americanum	Predicting the Potential Global Distribution of Amblyomma americanum (Acari: Ixodidae) under Near Current and Future Climatic Conditions, Using the Maximum Entropy Model
1990-2020	USA	-84.6458	36.4792	Amblyomma americanum	Predicting the Potential Global Distribution of Amblyomma americanum (Acari: Ixodidae) under Near Current and Future Climatic Conditions, Using the Maximum Entropy Model
1990-2020	USA	-84.6042	33.3958	Amblyomma americanum	Predicting the Potential Global Distribution of Amblyomma americanum (Acari: Ixodidae) under Near Current and Future Climatic Conditions, Using the Maximum Entropy Model
1990-2020	USA	-84.5208	38.0625	Amblyomma americanum	Predicting the Potential Global Distribution of Amblyomma americanum (Acari: Ixodidae) under Near Current and Future Climatic Conditions, Using the Maximum Entropy Model
1990-2020	USA	-84.5208	39.1875	Amblyomma americanum	Predicting the Potential Global Distribution of Amblyomma americanum (Acari: Ixodidae) under Near Current and Future Climatic Conditions, Using the Maximum Entropy Model
1990-2020	USA	-84.4792	30.0625	Amblyomma americanum	Predicting the Potential Global Distribution of Amblyomma americanum (Acari: Ixodidae) under Near Current and Future Climatic Conditions, Using the Maximum Entropy Model
1990-2020	USA	-84.4792	33.3958	Amblyomma americanum	Predicting the Potential Global Distribution of Amblyomma americanum (Acari: Ixodidae) under Near Current and Future Climatic Conditions, Using the Maximum Entropy Model
1990-2020	USA	-84.4375	30.5208	Amblyomma americanum	Predicting the Potential Global Distribution of Amblyomma americanum (Acari: Ixodidae) under Near Current and Future Climatic Conditions, Using the Maximum Entropy Model
1990-2020	USA	-84.4375	37.4792	Amblyomma americanum	Predicting the Potential Global Distribution of Amblyomma americanum (Acari: Ixodidae) under Near Current and Future Climatic Conditions, Using the Maximum Entropy Model
1990-2020	USA	-84.4375	39.1458	Amblyomma americanum	Predicting the Potential Global Distribution of Amblyomma americanum (Acari: Ixodidae) under Near Current and Future Climatic Conditions, Using the Maximum Entropy Model
1990-2020	USA	-84.3958	33.7292	Amblyomma americanum	Predicting the Potential Global Distribution of Amblyomma americanum (Acari: Ixodidae) under Near Current and Future Climatic Conditions, Using the Maximum Entropy Model
1990-2020	USA	-84.3542	30.4792	Amblyomma americanum	Predicting the Potential Global Distribution of Amblyomma americanum (Acari: Ixodidae) under Near Current and Future Climatic Conditions, Using the Maximum Entropy Model
1990-2020	USA	-84.3542	33.6875	Amblyomma americanum	Predicting the Potential Global Distribution of Amblyomma americanum (Acari: Ixodidae) under Near Current and Future Climatic Conditions, Using the Maximum Entropy Model
1990-2020	USA	-84.3542	33.8125	Amblyomma americanum	Predicting the Potential Global Distribution of Amblyomma americanum (Acari: Ixodidae) under Near Current and Future Climatic Conditions, Using the Maximum Entropy Model
1990-2020	USA	-84.3542	37.8958	Amblyomma americanum	Predicting the Potential Global Distribution of Amblyomma americanum (Acari: Ixodidae) under Near Current and Future Climatic Conditions, Using the Maximum Entropy Model
1990-2020	USA	-84.3542	39.2708	Amblyomma americanum	Predicting the Potential Global Distribution of Amblyomma americanum (Acari: Ixodidae) under Near Current and Future Climatic Conditions, Using the Maximum Entropy Model
1990-2020	USA	-84.3125	30.4375	Amblyomma americanum	Predicting the Potential Global Distribution of Amblyomma americanum (Acari: Ixodidae) under Near Current and Future Climatic Conditions, Using the Maximum Entropy Model
1990-2020	USA	-84.3125	30.5208	Amblyomma americanum	Predicting the Potential Global Distribution of Amblyomma americanum (Acari: Ixodidae) under Near Current and Future Climatic Conditions, Using the Maximum Entropy Model
1990-2020	USA	-84.3125	35.8958	Amblyomma americanum	Predicting the Potential Global Distribution of Amblyomma americanum (Acari: Ixodidae) under Near Current and Future Climatic Conditions, Using the Maximum Entropy Model
1990-2020	USA	-84.2708	30.4792	Amblyomma americanum	Predicting the Potential Global Distribution of Amblyomma americanum (Acari: Ixodidae) under Near Current and Future Climatic Conditions, Using the Maximum Entropy Model
1990-2020	USA	-84.2708	30.5208	Amblyomma americanum	Predicting the Potential Global Distribution of Amblyomma americanum (Acari: Ixodidae) under Near Current and Future Climatic Conditions, Using the Maximum Entropy Model
1990-2020	USA	-84.2708	37.5625	Amblyomma americanum	Predicting the Potential Global Distribution of Amblyomma americanum (Acari: Ixodidae) under Near Current and Future Climatic Conditions, Using the Maximum Entropy Model
1990-2020	USA	-84.2292	30.2708	Amblyomma americanum	Predicting the Potential Global Distribution of Amblyomma americanum (Acari: Ixodidae) under Near Current and Future Climatic Conditions, Using the Maximum Entropy Model
1990-2020	USA	-84.2292	30.3958	Amblyomma americanum	Predicting the Potential Global Distribution of Amblyomma americanum (Acari: Ixodidae) under Near Current and Future Climatic Conditions, Using the Maximum Entropy Model
1990-2020	USA	-84.2292	30.6458	Amblyomma americanum	Predicting the Potential Global Distribution of Amblyomma americanum (Acari: Ixodidae) under Near Current and Future Climatic Conditions, Using the Maximum Entropy Model
1990-2020	USA	-84.2292	35.6042	Amblyomma americanum	Predicting the Potential Global Distribution of Amblyomma americanum (Acari: Ixodidae) under Near Current and Future Climatic Conditions, Using the Maximum Entropy Model
1990-2020	USA	-84.2292	37.5208	Amblyomma americanum	Predicting the Potential Global Distribution of Amblyomma americanum (Acari: Ixodidae) under Near Current and Future Climatic Conditions, Using the Maximum Entropy Model
1990-2020	USA	-84.2292	37.5625	Amblyomma americanum	Predicting the Potential Global Distribution of Amblyomma americanum (Acari: Ixodidae) under Near Current and Future Climatic Conditions, Using the Maximum Entropy Model
1990-2020	USA	-84.2292	37.6042	Amblyomma americanum	Predicting the Potential Global Distribution of Amblyomma americanum (Acari: Ixodidae) under Near Current and Future Climatic Conditions, Using the Maximum Entropy Model
1990-2020	USA	-84.1875	30.4375	Amblyomma americanum	Predicting the Potential Global Distribution of Amblyomma americanum (Acari: Ixodidae) under Near Current and Future Climatic Conditions, Using the Maximum Entropy Model
1990-2020	USA	-84.1875	30.4792	Amblyomma americanum	Predicting the Potential Global Distribution of Amblyomma americanum (Acari: Ixodidae) under Near Current and Future Climatic Conditions, Using the Maximum Entropy Model
1990-2020	USA	-84.1875	33.4792	Amblyomma americanum	Predicting the Potential Global Distribution of Amblyomma americanum (Acari: Ixodidae) under Near Current and Future Climatic Conditions, Using the Maximum Entropy Model
1990-2020	USA	-84.1875	33.6458	Amblyomma americanum	Predicting the Potential Global Distribution of Amblyomma americanum (Acari: Ixodidae) under Near Current and Future Climatic Conditions, Using the Maximum Entropy Model
1990-2020	USA	-84.1875	37.5208	Amblyomma americanum	Predicting the Potential Global Distribution of Amblyomma americanum (Acari: Ixodidae) under Near Current and Future Climatic Conditions, Using the Maximum Entropy Model
1990-2020	USA	-84.1458	30.6875	Amblyomma americanum	Predicting the Potential Global Distribution of Amblyomma americanum (Acari: Ixodidae) under Near Current and Future Climatic Conditions, Using the Maximum Entropy Model
1990-2020	USA	-84.1458	30.7292	Amblyomma americanum	Predicting the Potential Global Distribution of Amblyomma americanum (Acari: Ixodidae) under Near Current and Future Climatic Conditions, Using the Maximum Entropy Model
1990-2020	USA	-84.1458	30.9375	Amblyomma americanum	Predicting the Potential Global Distribution of Amblyomma americanum (Acari: Ixodidae) under Near Current and Future Climatic Conditions, Using the Maximum Entropy Model
1990-2020	USA	-84.1458	33.5625	Amblyomma americanum	Predicting the Potential Global Distribution of Amblyomma americanum (Acari: Ixodidae) under Near Current and Future Climatic Conditions, Using the Maximum Entropy Model
1990-2020	USA	-84.1458	33.6458	Amblyomma americanum	Predicting the Potential Global Distribution of Amblyomma americanum (Acari: Ixodidae) under Near Current and Future Climatic Conditions, Using the Maximum Entropy Model
1990-2020	USA	-84.1458	37.0208	Amblyomma americanum	Predicting the Potential Global Distribution of Amblyomma americanum (Acari: Ixodidae) under Near Current and Future Climatic Conditions, Using the Maximum Entropy Model
1990-2020	USA	-84.1042	33.6875	Amblyomma americanum	Predicting the Potential Global Distribution of Amblyomma americanum (Acari: Ixodidae) under Near Current and Future Climatic Conditions, Using the Maximum Entropy Model
1990-2020	USA	-84.1042	35.6042	Amblyomma americanum	Predicting the Potential Global Distribution of Amblyomma americanum (Acari: Ixodidae) under Near Current and Future Climatic Conditions, Using the Maximum Entropy Model
1990-2020	USA	-84.0625	30.5208	Amblyomma americanum	Predicting the Potential Global Distribution of Amblyomma americanum (Acari: Ixodidae) under Near Current and Future Climatic Conditions, Using the Maximum Entropy Model
1990-2020	USA	-84.0625	35.9375	Amblyomma americanum	Predicting the Potential Global Distribution of Amblyomma americanum (Acari: Ixodidae) under Near Current and Future Climatic Conditions, Using the Maximum Entropy Model
1990-2020	USA	-84.0208	33.9792	Amblyomma americanum	Predicting the Potential Global Distribution of Amblyomma americanum (Acari: Ixodidae) under Near Current and Future Climatic Conditions, Using the Maximum Entropy Model
1990-2020	USA	-84.0208	37.3542	Amblyomma americanum	Predicting the Potential Global Distribution of Amblyomma americanum (Acari: Ixodidae) under Near Current and Future Climatic Conditions, Using the Maximum Entropy Model
1990-2020	USA	-84.0208	39.8125	Amblyomma americanum	Predicting the Potential Global Distribution of Amblyomma americanum (Acari: Ixodidae) under Near Current and Future Climatic Conditions, Using the Maximum Entropy Model
1990-2020	USA	-83.9792	30.1042	Amblyomma americanum	Predicting the Potential Global Distribution of Amblyomma americanum (Acari: Ixodidae) under Near Current and Future Climatic Conditions, Using the Maximum Entropy Model
1990-2020	USA	-83.9792	33.9375	Amblyomma americanum	Predicting the Potential Global Distribution of Amblyomma americanum (Acari: Ixodidae) under Near Current and Future Climatic Conditions, Using the Maximum Entropy Model
1990-2020	USA	-83.9792	35.8958	Amblyomma americanum	Predicting the Potential Global Distribution of Amblyomma americanum (Acari: Ixodidae) under Near Current and Future Climatic Conditions, Using the Maximum Entropy Model
1990-2020	USA	-83.9375	30.1875	Amblyomma americanum	Predicting the Potential Global Distribution of Amblyomma americanum (Acari: Ixodidae) under Near Current and Future Climatic Conditions, Using the Maximum Entropy Model
1990-2020	USA	-83.9375	33.9375	Amblyomma americanum	Predicting the Potential Global Distribution of Amblyomma americanum (Acari: Ixodidae) under Near Current and Future Climatic Conditions, Using the Maximum Entropy Model
1990-2020	USA	-83.9375	35.9792	Amblyomma americanum	Predicting the Potential Global Distribution of Amblyomma americanum (Acari: Ixodidae) under Near Current and Future Climatic Conditions, Using the Maximum Entropy Model
1990-2020	USA	-83.9375	42.3958	Amblyomma americanum	Predicting the Potential Global Distribution of Amblyomma americanum (Acari: Ixodidae) under Near Current and Future Climatic Conditions, Using the Maximum Entropy Model
1990-2020	USA	-83.8542	36.1875	Amblyomma americanum	Predicting the Potential Global Distribution of Amblyomma americanum (Acari: Ixodidae) under Near Current and Future Climatic Conditions, Using the Maximum Entropy Model
1990-2020	USA	-83.8125	33.2292	Amblyomma americanum	Predicting the Potential Global Distribution of Amblyomma americanum (Acari: Ixodidae) under Near Current and Future Climatic Conditions, Using the Maximum Entropy Model
1990-2020	USA	-83.8125	35.8125	Amblyomma americanum	Predicting the Potential Global Distribution of Amblyomma americanum (Acari: Ixodidae) under Near Current and Future Climatic Conditions, Using the Maximum Entropy Model
1990-2020	USA	-83.7708	33.0625	Amblyomma americanum	Predicting the Potential Global Distribution of Amblyomma americanum (Acari: Ixodidae) under Near Current and Future Climatic Conditions, Using the Maximum Entropy Model
1990-2020	USA	-83.7708	33.1458	Amblyomma americanum	Predicting the Potential Global Distribution of Amblyomma americanum (Acari: Ixodidae) under Near Current and Future Climatic Conditions, Using the Maximum Entropy Model
1990-2020	USA	-83.7708	33.3542	Amblyomma americanum	Predicting the Potential Global Distribution of Amblyomma americanum (Acari: Ixodidae) under Near Current and Future Climatic Conditions, Using the Maximum Entropy Model
1990-2020	USA	-83.7292	32.9375	Amblyomma americanum	Predicting the Potential Global Distribution of Amblyomma americanum (Acari: Ixodidae) under Near Current and Future Climatic Conditions, Using the Maximum Entropy Model
1990-2020	USA	-83.7292	33.1042	Amblyomma americanum	Predicting the Potential Global Distribution of Amblyomma americanum (Acari: Ixodidae) under Near Current and Future Climatic Conditions, Using the Maximum Entropy Model
1990-2020	USA	-83.7292	33.4375	Amblyomma americanum	Predicting the Potential Global Distribution of Amblyomma americanum (Acari: Ixodidae) under Near Current and Future Climatic Conditions, Using the Maximum Entropy Model
1990-2020	USA	-83.7292	33.4792	Amblyomma americanum	Predicting the Potential Global Distribution of Amblyomma americanum (Acari: Ixodidae) under Near Current and Future Climatic Conditions, Using the Maximum Entropy Model
1990-2020	USA	-83.7292	33.9375	Amblyomma americanum	Predicting the Potential Global Distribution of Amblyomma americanum (Acari: Ixodidae) under Near Current and Future Climatic Conditions, Using the Maximum Entropy Model
1990-2020	USA	-83.6875	35.9375	Amblyomma americanum	Predicting the Potential Global Distribution of Amblyomma americanum (Acari: Ixodidae) under Near Current and Future Climatic Conditions, Using the Maximum Entropy Model
1990-2020	USA	-83.6458	32.8125	Amblyomma americanum	Predicting the Potential Global Distribution of Amblyomma americanum (Acari: Ixodidae) under Near Current and Future Climatic Conditions, Using the Maximum Entropy Model
1990-2020	USA	-83.6042	32.8542	Amblyomma americanum	Predicting the Potential Global Distribution of Amblyomma americanum (Acari: Ixodidae) under Near Current and Future Climatic Conditions, Using the Maximum Entropy Model
1990-2020	USA	-83.6042	33.6458	Amblyomma americanum	Predicting the Potential Global Distribution of Amblyomma americanum (Acari: Ixodidae) under Near Current and Future Climatic Conditions, Using the Maximum Entropy Model
1990-2020	USA	-83.6042	33.6875	Amblyomma americanum	Predicting the Potential Global Distribution of Amblyomma americanum (Acari: Ixodidae) under Near Current and Future Climatic Conditions, Using the Maximum Entropy Model
1990-2020	USA	-83.5625	41.6458	Amblyomma americanum	Predicting the Potential Global Distribution of Amblyomma americanum (Acari: Ixodidae) under Near Current and Future Climatic Conditions, Using the Maximum Entropy Model
1990-2020	USA	-83.5208	32.7708	Amblyomma americanum	Predicting the Potential Global Distribution of Amblyomma americanum (Acari: Ixodidae) under Near Current and Future Climatic Conditions, Using the Maximum Entropy Model
1990-2020	USA	-83.5208	38.0625	Amblyomma americanum	Predicting the Potential Global Distribution of Amblyomma americanum (Acari: Ixodidae) under Near Current and Future Climatic Conditions, Using the Maximum Entropy Model
1990-2020	USA	-83.4792	33.3958	Amblyomma americanum	Predicting the Potential Global Distribution of Amblyomma americanum (Acari: Ixodidae) under Near Current and Future Climatic Conditions, Using the Maximum Entropy Model
1990-2020	USA	-83.4792	33.9792	Amblyomma americanum	Predicting the Potential Global Distribution of Amblyomma americanum (Acari: Ixodidae) under Near Current and Future Climatic Conditions, Using the Maximum Entropy Model
1990-2020	USA	-83.4792	37.7708	Amblyomma americanum	Predicting the Potential Global Distribution of Amblyomma americanum (Acari: Ixodidae) under Near Current and Future Climatic Conditions, Using the Maximum Entropy Model
1990-2020	USA	-83.3958	33.8958	Amblyomma americanum	Predicting the Potential Global Distribution of Amblyomma americanum (Acari: Ixodidae) under Near Current and Future Climatic Conditions, Using the Maximum Entropy Model
1990-2020	USA	-83.3958	33.9375	Amblyomma americanum	Predicting the Potential Global Distribution of Amblyomma americanum (Acari: Ixodidae) under Near Current and Future Climatic Conditions, Using the Maximum Entropy Model
1990-2020	USA	-83.3958	38.1875	Amblyomma americanum	Predicting the Potential Global Distribution of Amblyomma americanum (Acari: Ixodidae) under Near Current and Future Climatic Conditions, Using the Maximum Entropy Model
1990-2020	USA	-83.3958	38.7708	Amblyomma americanum	Predicting the Potential Global Distribution of Amblyomma americanum (Acari: Ixodidae) under Near Current and Future Climatic Conditions, Using the Maximum Entropy Model
1990-2020	USA	-83.3542	33.7708	Amblyomma americanum	Predicting the Potential Global Distribution of Amblyomma americanum (Acari: Ixodidae) under Near Current and Future Climatic Conditions, Using the Maximum Entropy Model
1990-2020	USA	-83.3542	33.9375	Amblyomma americanum	Predicting the Potential Global Distribution of Amblyomma americanum (Acari: Ixodidae) under Near Current and Future Climatic Conditions, Using the Maximum Entropy Model
1990-2020	USA	-83.3125	29.8542	Amblyomma americanum	Predicting the Potential Global Distribution of Amblyomma americanum (Acari: Ixodidae) under Near Current and Future Climatic Conditions, Using the Maximum Entropy Model
1990-2020	USA	-83.2708	30.8542	Amblyomma americanum	Predicting the Potential Global Distribution of Amblyomma americanum (Acari: Ixodidae) under Near Current and Future Climatic Conditions, Using the Maximum Entropy Model
1990-2020	USA	-83.2708	32.9792	Amblyomma americanum	Predicting the Potential Global Distribution of Amblyomma americanum (Acari: Ixodidae) under Near Current and Future Climatic Conditions, Using the Maximum Entropy Model
1990-2020	USA	-83.2292	38.7292	Amblyomma americanum	Predicting the Potential Global Distribution of Amblyomma americanum (Acari: Ixodidae) under Near Current and Future Climatic Conditions, Using the Maximum Entropy Model
1990-2020	USA	-83.1875	30.6875	Amblyomma americanum	Predicting the Potential Global Distribution of Amblyomma americanum (Acari: Ixodidae) under Near Current and Future Climatic Conditions, Using the Maximum Entropy Model
1990-2020	USA	-83.1458	30.1458	Amblyomma americanum	Predicting the Potential Global Distribution of Amblyomma americanum (Acari: Ixodidae) under Near Current and Future Climatic Conditions, Using the Maximum Entropy Model
1990-2020	USA	-83.1458	30.6875	Amblyomma americanum	Predicting the Potential Global Distribution of Amblyomma americanum (Acari: Ixodidae) under Near Current and Future Climatic Conditions, Using the Maximum Entropy Model
1990-2020	USA	-83.1458	33.3542	Amblyomma americanum	Predicting the Potential Global Distribution of Amblyomma americanum (Acari: Ixodidae) under Near Current and Future Climatic Conditions, Using the Maximum Entropy Model
1990-2020	USA	-83.1458	34.1875	Amblyomma americanum	Predicting the Potential Global Distribution of Amblyomma americanum (Acari: Ixodidae) under Near Current and Future Climatic Conditions, Using the Maximum Entropy Model
1990-2020	USA	-83.1042	33.8542	Amblyomma americanum	Predicting the Potential Global Distribution of Amblyomma americanum (Acari: Ixodidae) under Near Current and Future Climatic Conditions, Using the Maximum Entropy Model
1990-2020	USA	-83.0208	29.1458	Amblyomma americanum	Predicting the Potential Global Distribution of Amblyomma americanum (Acari: Ixodidae) under Near Current and Future Climatic Conditions, Using the Maximum Entropy Model
1990-2020	USA	-82.9792	29.4792	Amblyomma americanum	Predicting the Potential Global Distribution of Amblyomma americanum (Acari: Ixodidae) under Near Current and Future Climatic Conditions, Using the Maximum Entropy Model
1990-2020	USA	-82.9792	33.2708	Amblyomma americanum	Predicting the Potential Global Distribution of Amblyomma americanum (Acari: Ixodidae) under Near Current and Future Climatic Conditions, Using the Maximum Entropy Model
1990-2020	USA	-82.9792	35.7708	Amblyomma americanum	Predicting the Potential Global Distribution of Amblyomma americanum (Acari: Ixodidae) under Near Current and Future Climatic Conditions, Using the Maximum Entropy Model
1990-2020	USA	-82.9792	39.9375	Amblyomma americanum	Predicting the Potential Global Distribution of Amblyomma americanum (Acari: Ixodidae) under Near Current and Future Climatic Conditions, Using the Maximum Entropy Model
1990-2020	USA	-82.9375	29.6042	Amblyomma americanum	Predicting the Potential Global Distribution of Amblyomma americanum (Acari: Ixodidae) under Near Current and Future Climatic Conditions, Using the Maximum Entropy Model
1990-2020	USA	-82.8958	32.1458	Amblyomma americanum	Predicting the Potential Global Distribution of Amblyomma americanum (Acari: Ixodidae) under Near Current and Future Climatic Conditions, Using the Maximum Entropy Model
1990-2020	USA	-82.8958	33.1875	Amblyomma americanum	Predicting the Potential Global Distribution of Amblyomma americanum (Acari: Ixodidae) under Near Current and Future Climatic Conditions, Using the Maximum Entropy Model
1990-2020	USA	-82.8542	34.2708	Amblyomma americanum	Predicting the Potential Global Distribution of Amblyomma americanum (Acari: Ixodidae) under Near Current and Future Climatic Conditions, Using the Maximum Entropy Model
1990-2020	USA	-82.8542	34.6875	Amblyomma americanum	Predicting the Potential Global Distribution of Amblyomma americanum (Acari: Ixodidae) under Near Current and Future Climatic Conditions, Using the Maximum Entropy Model
1990-2020	USA	-82.8542	36.1042	Amblyomma americanum	Predicting the Potential Global Distribution of Amblyomma americanum (Acari: Ixodidae) under Near Current and Future Climatic Conditions, Using the Maximum Entropy Model
1990-2020	USA	-82.8125	38.6042	Amblyomma americanum	Predicting the Potential Global Distribution of Amblyomma americanum (Acari: Ixodidae) under Near Current and Future Climatic Conditions, Using the Maximum Entropy Model
1990-2020	USA	-82.7708	29.9792	Amblyomma americanum	Predicting the Potential Global Distribution of Amblyomma americanum (Acari: Ixodidae) under Near Current and Future Climatic Conditions, Using the Maximum Entropy Model
1990-2020	USA	-82.7708	35.3542	Amblyomma americanum	Predicting the Potential Global Distribution of Amblyomma americanum (Acari: Ixodidae) under Near Current and Future Climatic Conditions, Using the Maximum Entropy Model
1990-2020	USA	-82.7708	38.5625	Amblyomma americanum	Predicting the Potential Global Distribution of Amblyomma americanum (Acari: Ixodidae) under Near Current and Future Climatic Conditions, Using the Maximum Entropy Model
1990-2020	USA	-82.6458	28.2708	Amblyomma americanum	Predicting the Potential Global Distribution of Amblyomma americanum (Acari: Ixodidae) under Near Current and Future Climatic Conditions, Using the Maximum Entropy Model
1990-2020	USA	-82.6458	28.4375	Amblyomma americanum	Predicting the Potential Global Distribution of Amblyomma americanum (Acari: Ixodidae) under Near Current and Future Climatic Conditions, Using the Maximum Entropy Model
1990-2020	USA	-82.6458	29.8125	Amblyomma americanum	Predicting the Potential Global Distribution of Amblyomma americanum (Acari: Ixodidae) under Near Current and Future Climatic Conditions, Using the Maximum Entropy Model
1990-2020	USA	-82.6458	41.8125	Amblyomma americanum	Predicting the Potential Global Distribution of Amblyomma americanum (Acari: Ixodidae) under Near Current and Future Climatic Conditions, Using the Maximum Entropy Model
1990-2020	USA	-82.6042	28.1875	Amblyomma americanum	Predicting the Potential Global Distribution of Amblyomma americanum (Acari: Ixodidae) under Near Current and Future Climatic Conditions, Using the Maximum Entropy Model
1990-2020	USA	-82.6042	29.5625	Amblyomma americanum	Predicting the Potential Global Distribution of Amblyomma americanum (Acari: Ixodidae) under Near Current and Future Climatic Conditions, Using the Maximum Entropy Model
1990-2020	USA	-82.6042	29.8542	Amblyomma americanum	Predicting the Potential Global Distribution of Amblyomma americanum (Acari: Ixodidae) under Near Current and Future Climatic Conditions, Using the Maximum Entropy Model
1990-2020	USA	-82.6042	29.9375	Amblyomma americanum	Predicting the Potential Global Distribution of Amblyomma americanum (Acari: Ixodidae) under Near Current and Future Climatic Conditions, Using the Maximum Entropy Model
1990-2020	USA	-82.6042	31.8542	Amblyomma americanum	Predicting the Potential Global Distribution of Amblyomma americanum (Acari: Ixodidae) under Near Current and Future Climatic Conditions, Using the Maximum Entropy Model
1990-2020	USA	-82.6042	34.1042	Amblyomma americanum	Predicting the Potential Global Distribution of Amblyomma americanum (Acari: Ixodidae) under Near Current and Future Climatic Conditions, Using the Maximum Entropy Model
1990-2020	USA	-82.5625	29.8125	Amblyomma americanum	Predicting the Potential Global Distribution of Amblyomma americanum (Acari: Ixodidae) under Near Current and Future Climatic Conditions, Using the Maximum Entropy Model
1990-2020	USA	-82.5625	29.8958	Amblyomma americanum	Predicting the Potential Global Distribution of Amblyomma americanum (Acari: Ixodidae) under Near Current and Future Climatic Conditions, Using the Maximum Entropy Model
1990-2020	USA	-82.5625	29.9375	Amblyomma americanum	Predicting the Potential Global Distribution of Amblyomma americanum (Acari: Ixodidae) under Near Current and Future Climatic Conditions, Using the Maximum Entropy Model
1990-2020	USA	-82.5625	38.6458	Amblyomma americanum	Predicting the Potential Global Distribution of Amblyomma americanum (Acari: Ixodidae) under Near Current and Future Climatic Conditions, Using the Maximum Entropy Model
1990-2020	USA	-82.5208	28.3958	Amblyomma americanum	Predicting the Potential Global Distribution of Amblyomma americanum (Acari: Ixodidae) under Near Current and Future Climatic Conditions, Using the Maximum Entropy Model
1990-2020	USA	-82.5208	29.8125	Amblyomma americanum	Predicting the Potential Global Distribution of Amblyomma americanum (Acari: Ixodidae) under Near Current and Future Climatic Conditions, Using the Maximum Entropy Model
1990-2020	USA	-82.5208	38.9375	Amblyomma americanum	Predicting the Potential Global Distribution of Amblyomma americanum (Acari: Ixodidae) under Near Current and Future Climatic Conditions, Using the Maximum Entropy Model
1990-2020	USA	-82.4792	28.3125	Amblyomma americanum	Predicting the Potential Global Distribution of Amblyomma americanum (Acari: Ixodidae) under Near Current and Future Climatic Conditions, Using the Maximum Entropy Model
1990-2020	USA	-82.4792	29.7292	Amblyomma americanum	Predicting the Potential Global Distribution of Amblyomma americanum (Acari: Ixodidae) under Near Current and Future Climatic Conditions, Using the Maximum Entropy Model
1990-2020	USA	-82.4792	29.8958	Amblyomma americanum	Predicting the Potential Global Distribution of Amblyomma americanum (Acari: Ixodidae) under Near Current and Future Climatic Conditions, Using the Maximum Entropy Model
1990-2020	USA	-82.4375	29.7292	Amblyomma americanum	Predicting the Potential Global Distribution of Amblyomma americanum (Acari: Ixodidae) under Near Current and Future Climatic Conditions, Using the Maximum Entropy Model
1990-2020	USA	-82.4375	30.2292	Amblyomma americanum	Predicting the Potential Global Distribution of Amblyomma americanum (Acari: Ixodidae) under Near Current and Future Climatic Conditions, Using the Maximum Entropy Model
1990-2020	USA	-82.3958	28.4375	Amblyomma americanum	Predicting the Potential Global Distribution of Amblyomma americanum (Acari: Ixodidae) under Near Current and Future Climatic Conditions, Using the Maximum Entropy Model
1990-2020	USA	-82.3958	29.6042	Amblyomma americanum	Predicting the Potential Global Distribution of Amblyomma americanum (Acari: Ixodidae) under Near Current and Future Climatic Conditions, Using the Maximum Entropy Model
1990-2020	USA	-82.3958	29.6458	Amblyomma americanum	Predicting the Potential Global Distribution of Amblyomma americanum (Acari: Ixodidae) under Near Current and Future Climatic Conditions, Using the Maximum Entropy Model
1990-2020	USA	-82.3958	29.6875	Amblyomma americanum	Predicting the Potential Global Distribution of Amblyomma americanum (Acari: Ixodidae) under Near Current and Future Climatic Conditions, Using the Maximum Entropy Model
1990-2020	USA	-82.3958	33.0208	Amblyomma americanum	Predicting the Potential Global Distribution of Amblyomma americanum (Acari: Ixodidae) under Near Current and Future Climatic Conditions, Using the Maximum Entropy Model
1990-2020	USA	-82.3958	39.1875	Amblyomma americanum	Predicting the Potential Global Distribution of Amblyomma americanum (Acari: Ixodidae) under Near Current and Future Climatic Conditions, Using the Maximum Entropy Model
1990-2020	USA	-82.3542	28.6458	Amblyomma americanum	Predicting the Potential Global Distribution of Amblyomma americanum (Acari: Ixodidae) under Near Current and Future Climatic Conditions, Using the Maximum Entropy Model
1990-2020	USA	-82.3542	29.6042	Amblyomma americanum	Predicting the Potential Global Distribution of Amblyomma americanum (Acari: Ixodidae) under Near Current and Future Climatic Conditions, Using the Maximum Entropy Model
1990-2020	USA	-82.3542	29.6458	Amblyomma americanum	Predicting the Potential Global Distribution of Amblyomma americanum (Acari: Ixodidae) under Near Current and Future Climatic Conditions, Using the Maximum Entropy Model
1990-2020	USA	-82.3542	29.6875	Amblyomma americanum	Predicting the Potential Global Distribution of Amblyomma americanum (Acari: Ixodidae) under Near Current and Future Climatic Conditions, Using the Maximum Entropy Model
1990-2020	USA	-82.3542	29.7292	Amblyomma americanum	Predicting the Potential Global Distribution of Amblyomma americanum (Acari: Ixodidae) under Near Current and Future Climatic Conditions, Using the Maximum Entropy Model
1990-2020	USA	-82.3125	29.6042	Amblyomma americanum	Predicting the Potential Global Distribution of Amblyomma americanum (Acari: Ixodidae) under Near Current and Future Climatic Conditions, Using the Maximum Entropy Model
1990-2020	USA	-82.3125	29.6458	Amblyomma americanum	Predicting the Potential Global Distribution of Amblyomma americanum (Acari: Ixodidae) under Near Current and Future Climatic Conditions, Using the Maximum Entropy Model
1990-2020	USA	-82.3125	33.6875	Amblyomma americanum	Predicting the Potential Global Distribution of Amblyomma americanum (Acari: Ixodidae) under Near Current and Future Climatic Conditions, Using the Maximum Entropy Model
1990-2020	USA	-82.2708	29.5208	Amblyomma americanum	Predicting the Potential Global Distribution of Amblyomma americanum (Acari: Ixodidae) under Near Current and Future Climatic Conditions, Using the Maximum Entropy Model
1990-2020	USA	-82.2708	29.6458	Amblyomma americanum	Predicting the Potential Global Distribution of Amblyomma americanum (Acari: Ixodidae) under Near Current and Future Climatic Conditions, Using the Maximum Entropy Model
1990-2020	USA	-82.2708	29.7292	Amblyomma americanum	Predicting the Potential Global Distribution of Amblyomma americanum (Acari: Ixodidae) under Near Current and Future Climatic Conditions, Using the Maximum Entropy Model
1990-2020	USA	-82.2708	34.4792	Amblyomma americanum	Predicting the Potential Global Distribution of Amblyomma americanum (Acari: Ixodidae) under Near Current and Future Climatic Conditions, Using the Maximum Entropy Model
1990-2020	USA	-82.2292	29.6875	Amblyomma americanum	Predicting the Potential Global Distribution of Amblyomma americanum (Acari: Ixodidae) under Near Current and Future Climatic Conditions, Using the Maximum Entropy Model
1990-2020	USA	-82.2292	29.7292	Amblyomma americanum	Predicting the Potential Global Distribution of Amblyomma americanum (Acari: Ixodidae) under Near Current and Future Climatic Conditions, Using the Maximum Entropy Model
1990-2020	USA	-82.2292	38.7292	Amblyomma americanum	Predicting the Potential Global Distribution of Amblyomma americanum (Acari: Ixodidae) under Near Current and Future Climatic Conditions, Using the Maximum Entropy Model
1990-2020	USA	-82.2292	39.5208	Amblyomma americanum	Predicting the Potential Global Distribution of Amblyomma americanum (Acari: Ixodidae) under Near Current and Future Climatic Conditions, Using the Maximum Entropy Model
1990-2020	USA	-82.1875	29.5625	Amblyomma americanum	Predicting the Potential Global Distribution of Amblyomma americanum (Acari: Ixodidae) under Near Current and Future Climatic Conditions, Using the Maximum Entropy Model
1990-2020	USA	-82.1875	29.6042	Amblyomma americanum	Predicting the Potential Global Distribution of Amblyomma americanum (Acari: Ixodidae) under Near Current and Future Climatic Conditions, Using the Maximum Entropy Model
1990-2020	USA	-82.1875	29.7292	Amblyomma americanum	Predicting the Potential Global Distribution of Amblyomma americanum (Acari: Ixodidae) under Near Current and Future Climatic Conditions, Using the Maximum Entropy Model
1990-2020	USA	-82.1875	39.2292	Amblyomma americanum	Predicting the Potential Global Distribution of Amblyomma americanum (Acari: Ixodidae) under Near Current and Future Climatic Conditions, Using the Maximum Entropy Model
1990-2020	USA	-82.1458	29.4792	Amblyomma americanum	Predicting the Potential Global Distribution of Amblyomma americanum (Acari: Ixodidae) under Near Current and Future Climatic Conditions, Using the Maximum Entropy Model
1990-2020	USA	-82.1458	29.7708	Amblyomma americanum	Predicting the Potential Global Distribution of Amblyomma americanum (Acari: Ixodidae) under Near Current and Future Climatic Conditions, Using the Maximum Entropy Model
1990-2020	USA	-82.1458	33.5208	Amblyomma americanum	Predicting the Potential Global Distribution of Amblyomma americanum (Acari: Ixodidae) under Near Current and Future Climatic Conditions, Using the Maximum Entropy Model
1990-2020	USA	-82.0625	28.2708	Amblyomma americanum	Predicting the Potential Global Distribution of Amblyomma americanum (Acari: Ixodidae) under Near Current and Future Climatic Conditions, Using the Maximum Entropy Model
1990-2020	USA	-82.0208	29.6875	Amblyomma americanum	Predicting the Potential Global Distribution of Amblyomma americanum (Acari: Ixodidae) under Near Current and Future Climatic Conditions, Using the Maximum Entropy Model
1990-2020	USA	-81.9792	29.7292	Amblyomma americanum	Predicting the Potential Global Distribution of Amblyomma americanum (Acari: Ixodidae) under Near Current and Future Climatic Conditions, Using the Maximum Entropy Model
1990-2020	USA	-81.9792	29.8125	Amblyomma americanum	Predicting the Potential Global Distribution of Amblyomma americanum (Acari: Ixodidae) under Near Current and Future Climatic Conditions, Using the Maximum Entropy Model
1990-2020	USA	-81.9792	29.8542	Amblyomma americanum	Predicting the Potential Global Distribution of Amblyomma americanum (Acari: Ixodidae) under Near Current and Future Climatic Conditions, Using the Maximum Entropy Model
1990-2020	USA	-81.9792	29.9375	Amblyomma americanum	Predicting the Potential Global Distribution of Amblyomma americanum (Acari: Ixodidae) under Near Current and Future Climatic Conditions, Using the Maximum Entropy Model
1990-2020	USA	-81.9792	29.9792	Amblyomma americanum	Predicting the Potential Global Distribution of Amblyomma americanum (Acari: Ixodidae) under Near Current and Future Climatic Conditions, Using the Maximum Entropy Model
1990-2020	USA	-81.9792	30.8958	Amblyomma americanum	Predicting the Potential Global Distribution of Amblyomma americanum (Acari: Ixodidae) under Near Current and Future Climatic Conditions, Using the Maximum Entropy Model
1990-2020	USA	-81.9792	36.7292	Amblyomma americanum	Predicting the Potential Global Distribution of Amblyomma americanum (Acari: Ixodidae) under Near Current and Future Climatic Conditions, Using the Maximum Entropy Model
1990-2020	USA	-81.9375	29.9375	Amblyomma americanum	Predicting the Potential Global Distribution of Amblyomma americanum (Acari: Ixodidae) under Near Current and Future Climatic Conditions, Using the Maximum Entropy Model
1990-2020	USA	-81.8958	38.4792	Amblyomma americanum	Predicting the Potential Global Distribution of Amblyomma americanum (Acari: Ixodidae) under Near Current and Future Climatic Conditions, Using the Maximum Entropy Model
1990-2020	USA	-81.8542	29.2708	Amblyomma americanum	Predicting the Potential Global Distribution of Amblyomma americanum (Acari: Ixodidae) under Near Current and Future Climatic Conditions, Using the Maximum Entropy Model
1990-2020	USA	-81.8542	29.9792	Amblyomma americanum	Predicting the Potential Global Distribution of Amblyomma americanum (Acari: Ixodidae) under Near Current and Future Climatic Conditions, Using the Maximum Entropy Model
1990-2020	USA	-81.8542	32.3958	Amblyomma americanum	Predicting the Potential Global Distribution of Amblyomma americanum (Acari: Ixodidae) under Near Current and Future Climatic Conditions, Using the Maximum Entropy Model
1990-2020	USA	-81.8125	30.0625	Amblyomma americanum	Predicting the Potential Global Distribution of Amblyomma americanum (Acari: Ixodidae) under Near Current and Future Climatic Conditions, Using the Maximum Entropy Model
1990-2020	USA	-81.7292	28.0208	Amblyomma americanum	Predicting the Potential Global Distribution of Amblyomma americanum (Acari: Ixodidae) under Near Current and Future Climatic Conditions, Using the Maximum Entropy Model
1990-2020	USA	-81.7292	29.1875	Amblyomma americanum	Predicting the Potential Global Distribution of Amblyomma americanum (Acari: Ixodidae) under Near Current and Future Climatic Conditions, Using the Maximum Entropy Model
1990-2020	USA	-81.7292	30.0625	Amblyomma americanum	Predicting the Potential Global Distribution of Amblyomma americanum (Acari: Ixodidae) under Near Current and Future Climatic Conditions, Using the Maximum Entropy Model
1990-2020	USA	-81.7292	30.2292	Amblyomma americanum	Predicting the Potential Global Distribution of Amblyomma americanum (Acari: Ixodidae) under Near Current and Future Climatic Conditions, Using the Maximum Entropy Model
1990-2020	USA	-81.7292	30.9792	Amblyomma americanum	Predicting the Potential Global Distribution of Amblyomma americanum (Acari: Ixodidae) under Near Current and Future Climatic Conditions, Using the Maximum Entropy Model
1990-2020	USA	-81.7292	32.4792	Amblyomma americanum	Predicting the Potential Global Distribution of Amblyomma americanum (Acari: Ixodidae) under Near Current and Future Climatic Conditions, Using the Maximum Entropy Model
1990-2020	USA	-81.6875	29.2708	Amblyomma americanum	Predicting the Potential Global Distribution of Amblyomma americanum (Acari: Ixodidae) under Near Current and Future Climatic Conditions, Using the Maximum Entropy Model
1990-2020	USA	-81.6875	43.6875	Amblyomma americanum	Predicting the Potential Global Distribution of Amblyomma americanum (Acari: Ixodidae) under Near Current and Future Climatic Conditions, Using the Maximum Entropy Model
1990-2020	USA	-81.6458	28.9375	Amblyomma americanum	Predicting the Potential Global Distribution of Amblyomma americanum (Acari: Ixodidae) under Near Current and Future Climatic Conditions, Using the Maximum Entropy Model
1990-2020	USA	-81.6458	30.3125	Amblyomma americanum	Predicting the Potential Global Distribution of Amblyomma americanum (Acari: Ixodidae) under Near Current and Future Climatic Conditions, Using the Maximum Entropy Model
1990-2020	USA	-81.6458	30.8125	Amblyomma americanum	Predicting the Potential Global Distribution of Amblyomma americanum (Acari: Ixodidae) under Near Current and Future Climatic Conditions, Using the Maximum Entropy Model
1990-2020	USA	-81.6458	32.4792	Amblyomma americanum	Predicting the Potential Global Distribution of Amblyomma americanum (Acari: Ixodidae) under Near Current and Future Climatic Conditions, Using the Maximum Entropy Model
1990-2020	USA	-81.6042	31.9792	Amblyomma americanum	Predicting the Potential Global Distribution of Amblyomma americanum (Acari: Ixodidae) under Near Current and Future Climatic Conditions, Using the Maximum Entropy Model
1990-2020	USA	-81.6042	34.7292	Amblyomma americanum	Predicting the Potential Global Distribution of Amblyomma americanum (Acari: Ixodidae) under Near Current and Future Climatic Conditions, Using the Maximum Entropy Model
1990-2020	USA	-81.6042	35.8958	Amblyomma americanum	Predicting the Potential Global Distribution of Amblyomma americanum (Acari: Ixodidae) under Near Current and Future Climatic Conditions, Using the Maximum Entropy Model
1990-2020	USA	-81.5208	38.1875	Amblyomma americanum	Predicting the Potential Global Distribution of Amblyomma americanum (Acari: Ixodidae) under Near Current and Future Climatic Conditions, Using the Maximum Entropy Model
1990-2020	USA	-81.4792	30.8125	Amblyomma americanum	Predicting the Potential Global Distribution of Amblyomma americanum (Acari: Ixodidae) under Near Current and Future Climatic Conditions, Using the Maximum Entropy Model
1990-2020	USA	-81.4792	30.8542	Amblyomma americanum	Predicting the Potential Global Distribution of Amblyomma americanum (Acari: Ixodidae) under Near Current and Future Climatic Conditions, Using the Maximum Entropy Model
1990-2020	USA	-81.4792	44.4375	Amblyomma americanum	Predicting the Potential Global Distribution of Amblyomma americanum (Acari: Ixodidae) under Near Current and Future Climatic Conditions, Using the Maximum Entropy Model
1990-2020	USA	-81.4375	28.8958	Amblyomma americanum	Predicting the Potential Global Distribution of Amblyomma americanum (Acari: Ixodidae) under Near Current and Future Climatic Conditions, Using the Maximum Entropy Model
1990-2020	USA	-81.4375	30.4792	Amblyomma americanum	Predicting the Potential Global Distribution of Amblyomma americanum (Acari: Ixodidae) under Near Current and Future Climatic Conditions, Using the Maximum Entropy Model
1990-2020	USA	-81.4375	30.8542	Amblyomma americanum	Predicting the Potential Global Distribution of Amblyomma americanum (Acari: Ixodidae) under Near Current and Future Climatic Conditions, Using the Maximum Entropy Model
1990-2020	USA	-81.4375	31.0625	Amblyomma americanum	Predicting the Potential Global Distribution of Amblyomma americanum (Acari: Ixodidae) under Near Current and Future Climatic Conditions, Using the Maximum Entropy Model
1990-2020	USA	-81.4375	31.6458	Amblyomma americanum	Predicting the Potential Global Distribution of Amblyomma americanum (Acari: Ixodidae) under Near Current and Future Climatic Conditions, Using the Maximum Entropy Model
1990-2020	USA	-81.3958	28.8542	Amblyomma americanum	Predicting the Potential Global Distribution of Amblyomma americanum (Acari: Ixodidae) under Near Current and Future Climatic Conditions, Using the Maximum Entropy Model
1990-2020	USA	-81.3958	29.8958	Amblyomma americanum	Predicting the Potential Global Distribution of Amblyomma americanum (Acari: Ixodidae) under Near Current and Future Climatic Conditions, Using the Maximum Entropy Model
1990-2020	USA	-81.3958	31.0625	Amblyomma americanum	Predicting the Potential Global Distribution of Amblyomma americanum (Acari: Ixodidae) under Near Current and Future Climatic Conditions, Using the Maximum Entropy Model
1990-2020	USA	-81.3958	31.4792	Amblyomma americanum	Predicting the Potential Global Distribution of Amblyomma americanum (Acari: Ixodidae) under Near Current and Future Climatic Conditions, Using the Maximum Entropy Model
1990-2020	USA	-81.3958	41.5208	Amblyomma americanum	Predicting the Potential Global Distribution of Amblyomma americanum (Acari: Ixodidae) under Near Current and Future Climatic Conditions, Using the Maximum Entropy Model
1990-2020	USA	-81.3542	29.1042	Amblyomma americanum	Predicting the Potential Global Distribution of Amblyomma americanum (Acari: Ixodidae) under Near Current and Future Climatic Conditions, Using the Maximum Entropy Model
1990-2020	USA	-81.3542	41.1458	Amblyomma americanum	Predicting the Potential Global Distribution of Amblyomma americanum (Acari: Ixodidae) under Near Current and Future Climatic Conditions, Using the Maximum Entropy Model
1990-2020	USA	-81.3125	28.5208	Amblyomma americanum	Predicting the Potential Global Distribution of Amblyomma americanum (Acari: Ixodidae) under Near Current and Future Climatic Conditions, Using the Maximum Entropy Model
1990-2020	USA	-81.3125	28.6458	Amblyomma americanum	Predicting the Potential Global Distribution of Amblyomma americanum (Acari: Ixodidae) under Near Current and Future Climatic Conditions, Using the Maximum Entropy Model
1990-2020	USA	-81.3125	41.1458	Amblyomma americanum	Predicting the Potential Global Distribution of Amblyomma americanum (Acari: Ixodidae) under Near Current and Future Climatic Conditions, Using the Maximum Entropy Model
1990-2020	USA	-81.2708	28.4792	Amblyomma americanum	Predicting the Potential Global Distribution of Amblyomma americanum (Acari: Ixodidae) under Near Current and Future Climatic Conditions, Using the Maximum Entropy Model
1990-2020	USA	-81.2708	28.8542	Amblyomma americanum	Predicting the Potential Global Distribution of Amblyomma americanum (Acari: Ixodidae) under Near Current and Future Climatic Conditions, Using the Maximum Entropy Model
1990-2020	USA	-81.2708	29.6875	Amblyomma americanum	Predicting the Potential Global Distribution of Amblyomma americanum (Acari: Ixodidae) under Near Current and Future Climatic Conditions, Using the Maximum Entropy Model
1990-2020	USA	-81.2708	31.6875	Amblyomma americanum	Predicting the Potential Global Distribution of Amblyomma americanum (Acari: Ixodidae) under Near Current and Future Climatic Conditions, Using the Maximum Entropy Model
1990-2020	USA	-81.2708	34.3958	Amblyomma americanum	Predicting the Potential Global Distribution of Amblyomma americanum (Acari: Ixodidae) under Near Current and Future Climatic Conditions, Using the Maximum Entropy Model
1990-2020	USA	-81.2292	29.4375	Amblyomma americanum	Predicting the Potential Global Distribution of Amblyomma americanum (Acari: Ixodidae) under Near Current and Future Climatic Conditions, Using the Maximum Entropy Model
1990-2020	USA	-81.2292	29.4792	Amblyomma americanum	Predicting the Potential Global Distribution of Amblyomma americanum (Acari: Ixodidae) under Near Current and Future Climatic Conditions, Using the Maximum Entropy Model
1990-2020	USA	-81.2292	29.5208	Amblyomma americanum	Predicting the Potential Global Distribution of Amblyomma americanum (Acari: Ixodidae) under Near Current and Future Climatic Conditions, Using the Maximum Entropy Model
1990-2020	USA	-81.2292	31.4792	Amblyomma americanum	Predicting the Potential Global Distribution of Amblyomma americanum (Acari: Ixodidae) under Near Current and Future Climatic Conditions, Using the Maximum Entropy Model
1990-2020	USA	-81.2292	31.5208	Amblyomma americanum	Predicting the Potential Global Distribution of Amblyomma americanum (Acari: Ixodidae) under Near Current and Future Climatic Conditions, Using the Maximum Entropy Model
1990-2020	USA	-81.2292	32.4792	Amblyomma americanum	Predicting the Potential Global Distribution of Amblyomma americanum (Acari: Ixodidae) under Near Current and Future Climatic Conditions, Using the Maximum Entropy Model
1990-2020	USA	-81.1875	29.2292	Amblyomma americanum	Predicting the Potential Global Distribution of Amblyomma americanum (Acari: Ixodidae) under Near Current and Future Climatic Conditions, Using the Maximum Entropy Model
1990-2020	USA	-81.1875	31.6042	Amblyomma americanum	Predicting the Potential Global Distribution of Amblyomma americanum (Acari: Ixodidae) under Near Current and Future Climatic Conditions, Using the Maximum Entropy Model
1990-2020	USA	-81.1875	31.8958	Amblyomma americanum	Predicting the Potential Global Distribution of Amblyomma americanum (Acari: Ixodidae) under Near Current and Future Climatic Conditions, Using the Maximum Entropy Model
1990-2020	USA	-81.1458	33.8542	Amblyomma americanum	Predicting the Potential Global Distribution of Amblyomma americanum (Acari: Ixodidae) under Near Current and Future Climatic Conditions, Using the Maximum Entropy Model
1990-2020	USA	-81.1042	28.6875	Amblyomma americanum	Predicting the Potential Global Distribution of Amblyomma americanum (Acari: Ixodidae) under Near Current and Future Climatic Conditions, Using the Maximum Entropy Model
1990-2020	USA	-81.1042	29.2292	Amblyomma americanum	Predicting the Potential Global Distribution of Amblyomma americanum (Acari: Ixodidae) under Near Current and Future Climatic Conditions, Using the Maximum Entropy Model
1990-2020	USA	-81.1042	29.2708	Amblyomma americanum	Predicting the Potential Global Distribution of Amblyomma americanum (Acari: Ixodidae) under Near Current and Future Climatic Conditions, Using the Maximum Entropy Model
1990-2020	USA	-81.1042	31.8542	Amblyomma americanum	Predicting the Potential Global Distribution of Amblyomma americanum (Acari: Ixodidae) under Near Current and Future Climatic Conditions, Using the Maximum Entropy Model
1990-2020	USA	-81.1042	34.2292	Amblyomma americanum	Predicting the Potential Global Distribution of Amblyomma americanum (Acari: Ixodidae) under Near Current and Future Climatic Conditions, Using the Maximum Entropy Model
1990-2020	USA	-81.0625	31.9375	Amblyomma americanum	Predicting the Potential Global Distribution of Amblyomma americanum (Acari: Ixodidae) under Near Current and Future Climatic Conditions, Using the Maximum Entropy Model
1990-2020	USA	-81.0208	28.5625	Amblyomma americanum	Predicting the Potential Global Distribution of Amblyomma americanum (Acari: Ixodidae) under Near Current and Future Climatic Conditions, Using the Maximum Entropy Model
1990-2020	USA	-81.0208	34.0208	Amblyomma americanum	Predicting the Potential Global Distribution of Amblyomma americanum (Acari: Ixodidae) under Near Current and Future Climatic Conditions, Using the Maximum Entropy Model
1990-2020	USA	-81.0208	41.0625	Amblyomma americanum	Predicting the Potential Global Distribution of Amblyomma americanum (Acari: Ixodidae) under Near Current and Future Climatic Conditions, Using the Maximum Entropy Model
1990-2020	USA	-80.9792	28.5625	Amblyomma americanum	Predicting the Potential Global Distribution of Amblyomma americanum (Acari: Ixodidae) under Near Current and Future Climatic Conditions, Using the Maximum Entropy Model
1990-2020	USA	-80.9792	33.6458	Amblyomma americanum	Predicting the Potential Global Distribution of Amblyomma americanum (Acari: Ixodidae) under Near Current and Future Climatic Conditions, Using the Maximum Entropy Model
1990-2020	USA	-80.9375	34.8958	Amblyomma americanum	Predicting the Potential Global Distribution of Amblyomma americanum (Acari: Ixodidae) under Near Current and Future Climatic Conditions, Using the Maximum Entropy Model
1990-2020	USA	-80.9375	34.9375	Amblyomma americanum	Predicting the Potential Global Distribution of Amblyomma americanum (Acari: Ixodidae) under Near Current and Future Climatic Conditions, Using the Maximum Entropy Model
1990-2020	USA	-80.8542	26.7292	Amblyomma americanum	Predicting the Potential Global Distribution of Amblyomma americanum (Acari: Ixodidae) under Near Current and Future Climatic Conditions, Using the Maximum Entropy Model
1990-2020	USA	-80.8542	33.4792	Amblyomma americanum	Predicting the Potential Global Distribution of Amblyomma americanum (Acari: Ixodidae) under Near Current and Future Climatic Conditions, Using the Maximum Entropy Model
1990-2020	USA	-80.8542	35.2292	Amblyomma americanum	Predicting the Potential Global Distribution of Amblyomma americanum (Acari: Ixodidae) under Near Current and Future Climatic Conditions, Using the Maximum Entropy Model
1990-2020	USA	-80.7708	32.1875	Amblyomma americanum	Predicting the Potential Global Distribution of Amblyomma americanum (Acari: Ixodidae) under Near Current and Future Climatic Conditions, Using the Maximum Entropy Model
1990-2020	USA	-80.7708	43.4792	Amblyomma americanum	Predicting the Potential Global Distribution of Amblyomma americanum (Acari: Ixodidae) under Near Current and Future Climatic Conditions, Using the Maximum Entropy Model
1990-2020	USA	-80.7292	32.1458	Amblyomma americanum	Predicting the Potential Global Distribution of Amblyomma americanum (Acari: Ixodidae) under Near Current and Future Climatic Conditions, Using the Maximum Entropy Model
1990-2020	USA	-80.7292	34.2708	Amblyomma americanum	Predicting the Potential Global Distribution of Amblyomma americanum (Acari: Ixodidae) under Near Current and Future Climatic Conditions, Using the Maximum Entropy Model
1990-2020	USA	-80.6875	32.1875	Amblyomma americanum	Predicting the Potential Global Distribution of Amblyomma americanum (Acari: Ixodidae) under Near Current and Future Climatic Conditions, Using the Maximum Entropy Model
1990-2020	USA	-80.6875	32.4375	Amblyomma americanum	Predicting the Potential Global Distribution of Amblyomma americanum (Acari: Ixodidae) under Near Current and Future Climatic Conditions, Using the Maximum Entropy Model
1990-2020	USA	-80.6875	36.3958	Amblyomma americanum	Predicting the Potential Global Distribution of Amblyomma americanum (Acari: Ixodidae) under Near Current and Future Climatic Conditions, Using the Maximum Entropy Model
1990-2020	USA	-80.5625	27.9792	Amblyomma americanum	Predicting the Potential Global Distribution of Amblyomma americanum (Acari: Ixodidae) under Near Current and Future Climatic Conditions, Using the Maximum Entropy Model
1990-2020	USA	-80.4792	32.3542	Amblyomma americanum	Predicting the Potential Global Distribution of Amblyomma americanum (Acari: Ixodidae) under Near Current and Future Climatic Conditions, Using the Maximum Entropy Model
1990-2020	USA	-80.4792	42.6458	Amblyomma americanum	Predicting the Potential Global Distribution of Amblyomma americanum (Acari: Ixodidae) under Near Current and Future Climatic Conditions, Using the Maximum Entropy Model
1990-2020	USA	-80.3542	32.6875	Amblyomma americanum	Predicting the Potential Global Distribution of Amblyomma americanum (Acari: Ixodidae) under Near Current and Future Climatic Conditions, Using the Maximum Entropy Model
1990-2020	USA	-80.3542	37.1875	Amblyomma americanum	Predicting the Potential Global Distribution of Amblyomma americanum (Acari: Ixodidae) under Near Current and Future Climatic Conditions, Using the Maximum Entropy Model
1990-2020	USA	-80.3125	27.4375	Amblyomma americanum	Predicting the Potential Global Distribution of Amblyomma americanum (Acari: Ixodidae) under Near Current and Future Climatic Conditions, Using the Maximum Entropy Model
1990-2020	USA	-80.3125	35.9792	Amblyomma americanum	Predicting the Potential Global Distribution of Amblyomma americanum (Acari: Ixodidae) under Near Current and Future Climatic Conditions, Using the Maximum Entropy Model
1990-2020	USA	-80.3125	36.8542	Amblyomma americanum	Predicting the Potential Global Distribution of Amblyomma americanum (Acari: Ixodidae) under Near Current and Future Climatic Conditions, Using the Maximum Entropy Model
1990-2020	USA	-80.2708	32.6875	Amblyomma americanum	Predicting the Potential Global Distribution of Amblyomma americanum (Acari: Ixodidae) under Near Current and Future Climatic Conditions, Using the Maximum Entropy Model
1990-2020	USA	-80.2708	35.4792	Amblyomma americanum	Predicting the Potential Global Distribution of Amblyomma americanum (Acari: Ixodidae) under Near Current and Future Climatic Conditions, Using the Maximum Entropy Model
1990-2020	USA	-80.1875	35.8125	Amblyomma americanum	Predicting the Potential Global Distribution of Amblyomma americanum (Acari: Ixodidae) under Near Current and Future Climatic Conditions, Using the Maximum Entropy Model
1990-2020	USA	-80.1875	36.8125	Amblyomma americanum	Predicting the Potential Global Distribution of Amblyomma americanum (Acari: Ixodidae) under Near Current and Future Climatic Conditions, Using the Maximum Entropy Model
1990-2020	USA	-80.1458	32.7292	Amblyomma americanum	Predicting the Potential Global Distribution of Amblyomma americanum (Acari: Ixodidae) under Near Current and Future Climatic Conditions, Using the Maximum Entropy Model
1990-2020	USA	-80.1458	36.3125	Amblyomma americanum	Predicting the Potential Global Distribution of Amblyomma americanum (Acari: Ixodidae) under Near Current and Future Climatic Conditions, Using the Maximum Entropy Model
1990-2020	USA	-80.1042	35.3542	Amblyomma americanum	Predicting the Potential Global Distribution of Amblyomma americanum (Acari: Ixodidae) under Near Current and Future Climatic Conditions, Using the Maximum Entropy Model
1990-2020	USA	-80.1042	35.8125	Amblyomma americanum	Predicting the Potential Global Distribution of Amblyomma americanum (Acari: Ixodidae) under Near Current and Future Climatic Conditions, Using the Maximum Entropy Model
1990-2020	USA	-80.1042	37.4375	Amblyomma americanum	Predicting the Potential Global Distribution of Amblyomma americanum (Acari: Ixodidae) under Near Current and Future Climatic Conditions, Using the Maximum Entropy Model
1990-2020	USA	-80.0625	34.9792	Amblyomma americanum	Predicting the Potential Global Distribution of Amblyomma americanum (Acari: Ixodidae) under Near Current and Future Climatic Conditions, Using the Maximum Entropy Model
1990-2020	USA	-80.0625	35.8542	Amblyomma americanum	Predicting the Potential Global Distribution of Amblyomma americanum (Acari: Ixodidae) under Near Current and Future Climatic Conditions, Using the Maximum Entropy Model
1990-2020	USA	-80.0625	36.3125	Amblyomma americanum	Predicting the Potential Global Distribution of Amblyomma americanum (Acari: Ixodidae) under Near Current and Future Climatic Conditions, Using the Maximum Entropy Model
1990-2020	USA	-80.0625	36.3958	Amblyomma americanum	Predicting the Potential Global Distribution of Amblyomma americanum (Acari: Ixodidae) under Near Current and Future Climatic Conditions, Using the Maximum Entropy Model
1990-2020	USA	-80.0625	42.1875	Amblyomma americanum	Predicting the Potential Global Distribution of Amblyomma americanum (Acari: Ixodidae) under Near Current and Future Climatic Conditions, Using the Maximum Entropy Model
1990-2020	USA	-80.0208	35.5208	Amblyomma americanum	Predicting the Potential Global Distribution of Amblyomma americanum (Acari: Ixodidae) under Near Current and Future Climatic Conditions, Using the Maximum Entropy Model
1990-2020	USA	-80.0208	36.7708	Amblyomma americanum	Predicting the Potential Global Distribution of Amblyomma americanum (Acari: Ixodidae) under Near Current and Future Climatic Conditions, Using the Maximum Entropy Model
1990-2020	USA	-80.0208	37.1875	Amblyomma americanum	Predicting the Potential Global Distribution of Amblyomma americanum (Acari: Ixodidae) under Near Current and Future Climatic Conditions, Using the Maximum Entropy Model
1990-2020	USA	-79.9792	36.1042	Amblyomma americanum	Predicting the Potential Global Distribution of Amblyomma americanum (Acari: Ixodidae) under Near Current and Future Climatic Conditions, Using the Maximum Entropy Model
1990-2020	USA	-79.9792	37.2708	Amblyomma americanum	Predicting the Potential Global Distribution of Amblyomma americanum (Acari: Ixodidae) under Near Current and Future Climatic Conditions, Using the Maximum Entropy Model
1990-2020	USA	-79.9792	37.3542	Amblyomma americanum	Predicting the Potential Global Distribution of Amblyomma americanum (Acari: Ixodidae) under Near Current and Future Climatic Conditions, Using the Maximum Entropy Model
1990-2020	USA	-79.9792	40.4375	Amblyomma americanum	Predicting the Potential Global Distribution of Amblyomma americanum (Acari: Ixodidae) under Near Current and Future Climatic Conditions, Using the Maximum Entropy Model
1990-2020	USA	-79.9375	32.7708	Amblyomma americanum	Predicting the Potential Global Distribution of Amblyomma americanum (Acari: Ixodidae) under Near Current and Future Climatic Conditions, Using the Maximum Entropy Model
1990-2020	USA	-79.9375	32.8125	Amblyomma americanum	Predicting the Potential Global Distribution of Amblyomma americanum (Acari: Ixodidae) under Near Current and Future Climatic Conditions, Using the Maximum Entropy Model
1990-2020	USA	-79.9375	37.2708	Amblyomma americanum	Predicting the Potential Global Distribution of Amblyomma americanum (Acari: Ixodidae) under Near Current and Future Climatic Conditions, Using the Maximum Entropy Model
1990-2020	USA	-79.9375	40.4792	Amblyomma americanum	Predicting the Potential Global Distribution of Amblyomma americanum (Acari: Ixodidae) under Near Current and Future Climatic Conditions, Using the Maximum Entropy Model
1990-2020	USA	-79.8958	34.3125	Amblyomma americanum	Predicting the Potential Global Distribution of Amblyomma americanum (Acari: Ixodidae) under Near Current and Future Climatic Conditions, Using the Maximum Entropy Model
1990-2020	USA	-79.8958	36.1458	Amblyomma americanum	Predicting the Potential Global Distribution of Amblyomma americanum (Acari: Ixodidae) under Near Current and Future Climatic Conditions, Using the Maximum Entropy Model
1990-2020	USA	-79.8542	33.1875	Amblyomma americanum	Predicting the Potential Global Distribution of Amblyomma americanum (Acari: Ixodidae) under Near Current and Future Climatic Conditions, Using the Maximum Entropy Model
1990-2020	USA	-79.8125	36.2708	Amblyomma americanum	Predicting the Potential Global Distribution of Amblyomma americanum (Acari: Ixodidae) under Near Current and Future Climatic Conditions, Using the Maximum Entropy Model
1990-2020	USA	-79.7708	36.0625	Amblyomma americanum	Predicting the Potential Global Distribution of Amblyomma americanum (Acari: Ixodidae) under Near Current and Future Climatic Conditions, Using the Maximum Entropy Model
1990-2020	USA	-79.7708	37.0208	Amblyomma americanum	Predicting the Potential Global Distribution of Amblyomma americanum (Acari: Ixodidae) under Near Current and Future Climatic Conditions, Using the Maximum Entropy Model
1990-2020	USA	-79.5208	36.1042	Amblyomma americanum	Predicting the Potential Global Distribution of Amblyomma americanum (Acari: Ixodidae) under Near Current and Future Climatic Conditions, Using the Maximum Entropy Model
1990-2020	USA	-79.4792	37.0625	Amblyomma americanum	Predicting the Potential Global Distribution of Amblyomma americanum (Acari: Ixodidae) under Near Current and Future Climatic Conditions, Using the Maximum Entropy Model
1990-2020	USA	-79.4375	35.3542	Amblyomma americanum	Predicting the Potential Global Distribution of Amblyomma americanum (Acari: Ixodidae) under Near Current and Future Climatic Conditions, Using the Maximum Entropy Model
1990-2020	USA	-79.4375	35.7292	Amblyomma americanum	Predicting the Potential Global Distribution of Amblyomma americanum (Acari: Ixodidae) under Near Current and Future Climatic Conditions, Using the Maximum Entropy Model
1990-2020	USA	-79.4375	35.9792	Amblyomma americanum	Predicting the Potential Global Distribution of Amblyomma americanum (Acari: Ixodidae) under Near Current and Future Climatic Conditions, Using the Maximum Entropy Model
1990-2020	USA	-79.3958	33.6042	Amblyomma americanum	Predicting the Potential Global Distribution of Amblyomma americanum (Acari: Ixodidae) under Near Current and Future Climatic Conditions, Using the Maximum Entropy Model
1990-2020	USA	-79.3542	35.8125	Amblyomma americanum	Predicting the Potential Global Distribution of Amblyomma americanum (Acari: Ixodidae) under Near Current and Future Climatic Conditions, Using the Maximum Entropy Model
1990-2020	USA	-79.3125	36.1042	Amblyomma americanum	Predicting the Potential Global Distribution of Amblyomma americanum (Acari: Ixodidae) under Near Current and Future Climatic Conditions, Using the Maximum Entropy Model
1990-2020	USA	-79.2708	37.3542	Amblyomma americanum	Predicting the Potential Global Distribution of Amblyomma americanum (Acari: Ixodidae) under Near Current and Future Climatic Conditions, Using the Maximum Entropy Model
1990-2020	USA	-79.2708	40.1458	Amblyomma americanum	Predicting the Potential Global Distribution of Amblyomma americanum (Acari: Ixodidae) under Near Current and Future Climatic Conditions, Using the Maximum Entropy Model
1990-2020	USA	-79.2292	36.4375	Amblyomma americanum	Predicting the Potential Global Distribution of Amblyomma americanum (Acari: Ixodidae) under Near Current and Future Climatic Conditions, Using the Maximum Entropy Model
1990-2020	USA	-79.2292	37.4375	Amblyomma americanum	Predicting the Potential Global Distribution of Amblyomma americanum (Acari: Ixodidae) under Near Current and Future Climatic Conditions, Using the Maximum Entropy Model
1990-2020	USA	-79.1875	35.1458	Amblyomma americanum	Predicting the Potential Global Distribution of Amblyomma americanum (Acari: Ixodidae) under Near Current and Future Climatic Conditions, Using the Maximum Entropy Model
1990-2020	USA	-79.1875	35.4792	Amblyomma americanum	Predicting the Potential Global Distribution of Amblyomma americanum (Acari: Ixodidae) under Near Current and Future Climatic Conditions, Using the Maximum Entropy Model
1990-2020	USA	-79.1875	35.6875	Amblyomma americanum	Predicting the Potential Global Distribution of Amblyomma americanum (Acari: Ixodidae) under Near Current and Future Climatic Conditions, Using the Maximum Entropy Model
1990-2020	USA	-79.1875	35.7292	Amblyomma americanum	Predicting the Potential Global Distribution of Amblyomma americanum (Acari: Ixodidae) under Near Current and Future Climatic Conditions, Using the Maximum Entropy Model
1990-2020	USA	-79.1875	35.8958	Amblyomma americanum	Predicting the Potential Global Distribution of Amblyomma americanum (Acari: Ixodidae) under Near Current and Future Climatic Conditions, Using the Maximum Entropy Model
1990-2020	USA	-79.1875	35.9375	Amblyomma americanum	Predicting the Potential Global Distribution of Amblyomma americanum (Acari: Ixodidae) under Near Current and Future Climatic Conditions, Using the Maximum Entropy Model
1990-2020	USA	-79.1875	37.8958	Amblyomma americanum	Predicting the Potential Global Distribution of Amblyomma americanum (Acari: Ixodidae) under Near Current and Future Climatic Conditions, Using the Maximum Entropy Model
1990-2020	USA	-79.1458	35.6042	Amblyomma americanum	Predicting the Potential Global Distribution of Amblyomma americanum (Acari: Ixodidae) under Near Current and Future Climatic Conditions, Using the Maximum Entropy Model
1990-2020	USA	-79.1458	37.3542	Amblyomma americanum	Predicting the Potential Global Distribution of Amblyomma americanum (Acari: Ixodidae) under Near Current and Future Climatic Conditions, Using the Maximum Entropy Model
1990-2020	USA	-79.1458	37.3958	Amblyomma americanum	Predicting the Potential Global Distribution of Amblyomma americanum (Acari: Ixodidae) under Near Current and Future Climatic Conditions, Using the Maximum Entropy Model
1990-2020	USA	-79.1042	35.6875	Amblyomma americanum	Predicting the Potential Global Distribution of Amblyomma americanum (Acari: Ixodidae) under Near Current and Future Climatic Conditions, Using the Maximum Entropy Model
1990-2020	USA	-79.1042	35.8125	Amblyomma americanum	Predicting the Potential Global Distribution of Amblyomma americanum (Acari: Ixodidae) under Near Current and Future Climatic Conditions, Using the Maximum Entropy Model
1990-2020	USA	-79.1042	36.0208	Amblyomma americanum	Predicting the Potential Global Distribution of Amblyomma americanum (Acari: Ixodidae) under Near Current and Future Climatic Conditions, Using the Maximum Entropy Model
1990-2020	USA	-79.1042	36.7708	Amblyomma americanum	Predicting the Potential Global Distribution of Amblyomma americanum (Acari: Ixodidae) under Near Current and Future Climatic Conditions, Using the Maximum Entropy Model
1990-2020	USA	-79.0625	35.7292	Amblyomma americanum	Predicting the Potential Global Distribution of Amblyomma americanum (Acari: Ixodidae) under Near Current and Future Climatic Conditions, Using the Maximum Entropy Model
1990-2020	USA	-79.0625	35.8958	Amblyomma americanum	Predicting the Potential Global Distribution of Amblyomma americanum (Acari: Ixodidae) under Near Current and Future Climatic Conditions, Using the Maximum Entropy Model
1990-2020	USA	-79.0625	35.9375	Amblyomma americanum	Predicting the Potential Global Distribution of Amblyomma americanum (Acari: Ixodidae) under Near Current and Future Climatic Conditions, Using the Maximum Entropy Model
1990-2020	USA	-79.0208	35.8958	Amblyomma americanum	Predicting the Potential Global Distribution of Amblyomma americanum (Acari: Ixodidae) under Near Current and Future Climatic Conditions, Using the Maximum Entropy Model
1990-2020	USA	-78.9792	35.3542	Amblyomma americanum	Predicting the Potential Global Distribution of Amblyomma americanum (Acari: Ixodidae) under Near Current and Future Climatic Conditions, Using the Maximum Entropy Model
1990-2020	USA	-78.9792	35.8958	Amblyomma americanum	Predicting the Potential Global Distribution of Amblyomma americanum (Acari: Ixodidae) under Near Current and Future Climatic Conditions, Using the Maximum Entropy Model
1990-2020	USA	-78.9792	35.9792	Amblyomma americanum	Predicting the Potential Global Distribution of Amblyomma americanum (Acari: Ixodidae) under Near Current and Future Climatic Conditions, Using the Maximum Entropy Model
1990-2020	USA	-78.9375	33.6458	Amblyomma americanum	Predicting the Potential Global Distribution of Amblyomma americanum (Acari: Ixodidae) under Near Current and Future Climatic Conditions, Using the Maximum Entropy Model
1990-2020	USA	-78.9375	35.6042	Amblyomma americanum	Predicting the Potential Global Distribution of Amblyomma americanum (Acari: Ixodidae) under Near Current and Future Climatic Conditions, Using the Maximum Entropy Model
1990-2020	USA	-78.9375	35.8125	Amblyomma americanum	Predicting the Potential Global Distribution of Amblyomma americanum (Acari: Ixodidae) under Near Current and Future Climatic Conditions, Using the Maximum Entropy Model
1990-2020	USA	-78.9375	35.8958	Amblyomma americanum	Predicting the Potential Global Distribution of Amblyomma americanum (Acari: Ixodidae) under Near Current and Future Climatic Conditions, Using the Maximum Entropy Model
1990-2020	USA	-78.9375	35.9792	Amblyomma americanum	Predicting the Potential Global Distribution of Amblyomma americanum (Acari: Ixodidae) under Near Current and Future Climatic Conditions, Using the Maximum Entropy Model
1990-2020	USA	-78.9375	36.0208	Amblyomma americanum	Predicting the Potential Global Distribution of Amblyomma americanum (Acari: Ixodidae) under Near Current and Future Climatic Conditions, Using the Maximum Entropy Model
1990-2020	USA	-78.8958	33.6875	Amblyomma americanum	Predicting the Potential Global Distribution of Amblyomma americanum (Acari: Ixodidae) under Near Current and Future Climatic Conditions, Using the Maximum Entropy Model
1990-2020	USA	-78.8958	35.0625	Amblyomma americanum	Predicting the Potential Global Distribution of Amblyomma americanum (Acari: Ixodidae) under Near Current and Future Climatic Conditions, Using the Maximum Entropy Model
1990-2020	USA	-78.8958	35.2292	Amblyomma americanum	Predicting the Potential Global Distribution of Amblyomma americanum (Acari: Ixodidae) under Near Current and Future Climatic Conditions, Using the Maximum Entropy Model
1990-2020	USA	-78.8958	37.7292	Amblyomma americanum	Predicting the Potential Global Distribution of Amblyomma americanum (Acari: Ixodidae) under Near Current and Future Climatic Conditions, Using the Maximum Entropy Model
1990-2020	USA	-78.8542	36.0625	Amblyomma americanum	Predicting the Potential Global Distribution of Amblyomma americanum (Acari: Ixodidae) under Near Current and Future Climatic Conditions, Using the Maximum Entropy Model
1990-2020	USA	-78.8542	36.1458	Amblyomma americanum	Predicting the Potential Global Distribution of Amblyomma americanum (Acari: Ixodidae) under Near Current and Future Climatic Conditions, Using the Maximum Entropy Model
1990-2020	USA	-78.8125	35.0625	Amblyomma americanum	Predicting the Potential Global Distribution of Amblyomma americanum (Acari: Ixodidae) under Near Current and Future Climatic Conditions, Using the Maximum Entropy Model
1990-2020	USA	-78.8125	35.5208	Amblyomma americanum	Predicting the Potential Global Distribution of Amblyomma americanum (Acari: Ixodidae) under Near Current and Future Climatic Conditions, Using the Maximum Entropy Model
1990-2020	USA	-78.8125	38.2292	Amblyomma americanum	Predicting the Potential Global Distribution of Amblyomma americanum (Acari: Ixodidae) under Near Current and Future Climatic Conditions, Using the Maximum Entropy Model
1990-2020	USA	-78.7708	35.3958	Amblyomma americanum	Predicting the Potential Global Distribution of Amblyomma americanum (Acari: Ixodidae) under Near Current and Future Climatic Conditions, Using the Maximum Entropy Model
1990-2020	USA	-78.7708	35.7292	Amblyomma americanum	Predicting the Potential Global Distribution of Amblyomma americanum (Acari: Ixodidae) under Near Current and Future Climatic Conditions, Using the Maximum Entropy Model
1990-2020	USA	-78.7708	35.9375	Amblyomma americanum	Predicting the Potential Global Distribution of Amblyomma americanum (Acari: Ixodidae) under Near Current and Future Climatic Conditions, Using the Maximum Entropy Model
1990-2020	USA	-78.7292	35.5208	Amblyomma americanum	Predicting the Potential Global Distribution of Amblyomma americanum (Acari: Ixodidae) under Near Current and Future Climatic Conditions, Using the Maximum Entropy Model
1990-2020	USA	-78.7292	35.6458	Amblyomma americanum	Predicting the Potential Global Distribution of Amblyomma americanum (Acari: Ixodidae) under Near Current and Future Climatic Conditions, Using the Maximum Entropy Model
1990-2020	USA	-78.7292	35.7292	Amblyomma americanum	Predicting the Potential Global Distribution of Amblyomma americanum (Acari: Ixodidae) under Near Current and Future Climatic Conditions, Using the Maximum Entropy Model
1990-2020	USA	-78.7292	35.7708	Amblyomma americanum	Predicting the Potential Global Distribution of Amblyomma americanum (Acari: Ixodidae) under Near Current and Future Climatic Conditions, Using the Maximum Entropy Model
1990-2020	USA	-78.7292	38.3958	Amblyomma americanum	Predicting the Potential Global Distribution of Amblyomma americanum (Acari: Ixodidae) under Near Current and Future Climatic Conditions, Using the Maximum Entropy Model
1990-2020	USA	-78.7292	39.8125	Amblyomma americanum	Predicting the Potential Global Distribution of Amblyomma americanum (Acari: Ixodidae) under Near Current and Future Climatic Conditions, Using the Maximum Entropy Model
1990-2020	USA	-78.6875	35.9792	Amblyomma americanum	Predicting the Potential Global Distribution of Amblyomma americanum (Acari: Ixodidae) under Near Current and Future Climatic Conditions, Using the Maximum Entropy Model
1990-2020	USA	-78.6875	36.6875	Amblyomma americanum	Predicting the Potential Global Distribution of Amblyomma americanum (Acari: Ixodidae) under Near Current and Future Climatic Conditions, Using the Maximum Entropy Model
1990-2020	USA	-78.6875	38.0625	Amblyomma americanum	Predicting the Potential Global Distribution of Amblyomma americanum (Acari: Ixodidae) under Near Current and Future Climatic Conditions, Using the Maximum Entropy Model
1990-2020	USA	-78.6458	35.7708	Amblyomma americanum	Predicting the Potential Global Distribution of Amblyomma americanum (Acari: Ixodidae) under Near Current and Future Climatic Conditions, Using the Maximum Entropy Model
1990-2020	USA	-78.6458	36.6875	Amblyomma americanum	Predicting the Potential Global Distribution of Amblyomma americanum (Acari: Ixodidae) under Near Current and Future Climatic Conditions, Using the Maximum Entropy Model
1990-2020	USA	-78.6042	34.1458	Amblyomma americanum	Predicting the Potential Global Distribution of Amblyomma americanum (Acari: Ixodidae) under Near Current and Future Climatic Conditions, Using the Maximum Entropy Model
1990-2020	USA	-78.6042	34.2292	Amblyomma americanum	Predicting the Potential Global Distribution of Amblyomma americanum (Acari: Ixodidae) under Near Current and Future Climatic Conditions, Using the Maximum Entropy Model
1990-2020	USA	-78.5625	35.7708	Amblyomma americanum	Predicting the Potential Global Distribution of Amblyomma americanum (Acari: Ixodidae) under Near Current and Future Climatic Conditions, Using the Maximum Entropy Model
1990-2020	USA	-78.5625	36.6042	Amblyomma americanum	Predicting the Potential Global Distribution of Amblyomma americanum (Acari: Ixodidae) under Near Current and Future Climatic Conditions, Using the Maximum Entropy Model
1990-2020	USA	-78.5625	37.5625	Amblyomma americanum	Predicting the Potential Global Distribution of Amblyomma americanum (Acari: Ixodidae) under Near Current and Future Climatic Conditions, Using the Maximum Entropy Model
1990-2020	USA	-78.5208	35.7708	Amblyomma americanum	Predicting the Potential Global Distribution of Amblyomma americanum (Acari: Ixodidae) under Near Current and Future Climatic Conditions, Using the Maximum Entropy Model
1990-2020	USA	-78.5208	38.0208	Amblyomma americanum	Predicting the Potential Global Distribution of Amblyomma americanum (Acari: Ixodidae) under Near Current and Future Climatic Conditions, Using the Maximum Entropy Model
1990-2020	USA	-78.5208	38.0625	Amblyomma americanum	Predicting the Potential Global Distribution of Amblyomma americanum (Acari: Ixodidae) under Near Current and Future Climatic Conditions, Using the Maximum Entropy Model
1990-2020	USA	-78.4792	35.8125	Amblyomma americanum	Predicting the Potential Global Distribution of Amblyomma americanum (Acari: Ixodidae) under Near Current and Future Climatic Conditions, Using the Maximum Entropy Model
1990-2020	USA	-78.4792	37.0208	Amblyomma americanum	Predicting the Potential Global Distribution of Amblyomma americanum (Acari: Ixodidae) under Near Current and Future Climatic Conditions, Using the Maximum Entropy Model
1990-2020	USA	-78.4792	37.2292	Amblyomma americanum	Predicting the Potential Global Distribution of Amblyomma americanum (Acari: Ixodidae) under Near Current and Future Climatic Conditions, Using the Maximum Entropy Model
1990-2020	USA	-78.4792	37.8958	Amblyomma americanum	Predicting the Potential Global Distribution of Amblyomma americanum (Acari: Ixodidae) under Near Current and Future Climatic Conditions, Using the Maximum Entropy Model
1990-2020	USA	-78.4792	38.0208	Amblyomma americanum	Predicting the Potential Global Distribution of Amblyomma americanum (Acari: Ixodidae) under Near Current and Future Climatic Conditions, Using the Maximum Entropy Model
1990-2020	USA	-78.4792	38.1042	Amblyomma americanum	Predicting the Potential Global Distribution of Amblyomma americanum (Acari: Ixodidae) under Near Current and Future Climatic Conditions, Using the Maximum Entropy Model
1990-2020	USA	-78.4375	36.3958	Amblyomma americanum	Predicting the Potential Global Distribution of Amblyomma americanum (Acari: Ixodidae) under Near Current and Future Climatic Conditions, Using the Maximum Entropy Model
1990-2020	USA	-78.4375	37.1875	Amblyomma americanum	Predicting the Potential Global Distribution of Amblyomma americanum (Acari: Ixodidae) under Near Current and Future Climatic Conditions, Using the Maximum Entropy Model
1990-2020	USA	-78.4375	37.2292	Amblyomma americanum	Predicting the Potential Global Distribution of Amblyomma americanum (Acari: Ixodidae) under Near Current and Future Climatic Conditions, Using the Maximum Entropy Model
1990-2020	USA	-78.3958	35.9375	Amblyomma americanum	Predicting the Potential Global Distribution of Amblyomma americanum (Acari: Ixodidae) under Near Current and Future Climatic Conditions, Using the Maximum Entropy Model
1990-2020	USA	-78.3958	37.8542	Amblyomma americanum	Predicting the Potential Global Distribution of Amblyomma americanum (Acari: Ixodidae) under Near Current and Future Climatic Conditions, Using the Maximum Entropy Model
1990-2020	USA	-78.3958	37.9792	Amblyomma americanum	Predicting the Potential Global Distribution of Amblyomma americanum (Acari: Ixodidae) under Near Current and Future Climatic Conditions, Using the Maximum Entropy Model
1990-2020	USA	-78.3958	38.1875	Amblyomma americanum	Predicting the Potential Global Distribution of Amblyomma americanum (Acari: Ixodidae) under Near Current and Future Climatic Conditions, Using the Maximum Entropy Model
1990-2020	USA	-78.3542	37.7708	Amblyomma americanum	Predicting the Potential Global Distribution of Amblyomma americanum (Acari: Ixodidae) under Near Current and Future Climatic Conditions, Using the Maximum Entropy Model
1990-2020	USA	-78.3125	36.6042	Amblyomma americanum	Predicting the Potential Global Distribution of Amblyomma americanum (Acari: Ixodidae) under Near Current and Future Climatic Conditions, Using the Maximum Entropy Model
1990-2020	USA	-78.3125	37.8958	Amblyomma americanum	Predicting the Potential Global Distribution of Amblyomma americanum (Acari: Ixodidae) under Near Current and Future Climatic Conditions, Using the Maximum Entropy Model
1990-2020	USA	-78.3125	38.5208	Amblyomma americanum	Predicting the Potential Global Distribution of Amblyomma americanum (Acari: Ixodidae) under Near Current and Future Climatic Conditions, Using the Maximum Entropy Model
1990-2020	USA	-78.3125	38.8542	Amblyomma americanum	Predicting the Potential Global Distribution of Amblyomma americanum (Acari: Ixodidae) under Near Current and Future Climatic Conditions, Using the Maximum Entropy Model
1990-2020	USA	-78.2708	37.0208	Amblyomma americanum	Predicting the Potential Global Distribution of Amblyomma americanum (Acari: Ixodidae) under Near Current and Future Climatic Conditions, Using the Maximum Entropy Model
1990-2020	USA	-78.2708	37.8125	Amblyomma americanum	Predicting the Potential Global Distribution of Amblyomma americanum (Acari: Ixodidae) under Near Current and Future Climatic Conditions, Using the Maximum Entropy Model
1990-2020	USA	-78.2292	38.4375	Amblyomma americanum	Predicting the Potential Global Distribution of Amblyomma americanum (Acari: Ixodidae) under Near Current and Future Climatic Conditions, Using the Maximum Entropy Model
1990-2020	USA	-78.2292	38.8542	Amblyomma americanum	Predicting the Potential Global Distribution of Amblyomma americanum (Acari: Ixodidae) under Near Current and Future Climatic Conditions, Using the Maximum Entropy Model
1990-2020	USA	-78.1875	38.9375	Amblyomma americanum	Predicting the Potential Global Distribution of Amblyomma americanum (Acari: Ixodidae) under Near Current and Future Climatic Conditions, Using the Maximum Entropy Model
1990-2020	USA	-78.1875	39.1875	Amblyomma americanum	Predicting the Potential Global Distribution of Amblyomma americanum (Acari: Ixodidae) under Near Current and Future Climatic Conditions, Using the Maximum Entropy Model
1990-2020	USA	-78.1458	34.4792	Amblyomma americanum	Predicting the Potential Global Distribution of Amblyomma americanum (Acari: Ixodidae) under Near Current and Future Climatic Conditions, Using the Maximum Entropy Model
1990-2020	USA	-78.1458	38.5208	Amblyomma americanum	Predicting the Potential Global Distribution of Amblyomma americanum (Acari: Ixodidae) under Near Current and Future Climatic Conditions, Using the Maximum Entropy Model
1990-2020	USA	-78.1458	39.0625	Amblyomma americanum	Predicting the Potential Global Distribution of Amblyomma americanum (Acari: Ixodidae) under Near Current and Future Climatic Conditions, Using the Maximum Entropy Model
1990-2020	USA	-78.1458	39.1875	Amblyomma americanum	Predicting the Potential Global Distribution of Amblyomma americanum (Acari: Ixodidae) under Near Current and Future Climatic Conditions, Using the Maximum Entropy Model
1990-2020	USA	-78.1042	34.4792	Amblyomma americanum	Predicting the Potential Global Distribution of Amblyomma americanum (Acari: Ixodidae) under Near Current and Future Climatic Conditions, Using the Maximum Entropy Model
1990-2020	USA	-78.0625	34.0208	Amblyomma americanum	Predicting the Potential Global Distribution of Amblyomma americanum (Acari: Ixodidae) under Near Current and Future Climatic Conditions, Using the Maximum Entropy Model
1990-2020	USA	-78.0208	35.6458	Amblyomma americanum	Predicting the Potential Global Distribution of Amblyomma americanum (Acari: Ixodidae) under Near Current and Future Climatic Conditions, Using the Maximum Entropy Model
1990-2020	USA	-78.0208	41.5625	Amblyomma americanum	Predicting the Potential Global Distribution of Amblyomma americanum (Acari: Ixodidae) under Near Current and Future Climatic Conditions, Using the Maximum Entropy Model
1990-2020	USA	-77.9792	35.9792	Amblyomma americanum	Predicting the Potential Global Distribution of Amblyomma americanum (Acari: Ixodidae) under Near Current and Future Climatic Conditions, Using the Maximum Entropy Model
1990-2020	USA	-77.9792	37.0625	Amblyomma americanum	Predicting the Potential Global Distribution of Amblyomma americanum (Acari: Ixodidae) under Near Current and Future Climatic Conditions, Using the Maximum Entropy Model
1990-2020	USA	-77.9792	38.3125	Amblyomma americanum	Predicting the Potential Global Distribution of Amblyomma americanum (Acari: Ixodidae) under Near Current and Future Climatic Conditions, Using the Maximum Entropy Model
1990-2020	USA	-77.9792	38.6875	Amblyomma americanum	Predicting the Potential Global Distribution of Amblyomma americanum (Acari: Ixodidae) under Near Current and Future Climatic Conditions, Using the Maximum Entropy Model
1990-2020	USA	-77.9375	33.9792	Amblyomma americanum	Predicting the Potential Global Distribution of Amblyomma americanum (Acari: Ixodidae) under Near Current and Future Climatic Conditions, Using the Maximum Entropy Model
1990-2020	USA	-77.9375	35.6875	Amblyomma americanum	Predicting the Potential Global Distribution of Amblyomma americanum (Acari: Ixodidae) under Near Current and Future Climatic Conditions, Using the Maximum Entropy Model
1990-2020	USA	-77.9375	35.7292	Amblyomma americanum	Predicting the Potential Global Distribution of Amblyomma americanum (Acari: Ixodidae) under Near Current and Future Climatic Conditions, Using the Maximum Entropy Model
1990-2020	USA	-77.9375	37.0625	Amblyomma americanum	Predicting the Potential Global Distribution of Amblyomma americanum (Acari: Ixodidae) under Near Current and Future Climatic Conditions, Using the Maximum Entropy Model
1990-2020	USA	-77.9375	38.0208	Amblyomma americanum	Predicting the Potential Global Distribution of Amblyomma americanum (Acari: Ixodidae) under Near Current and Future Climatic Conditions, Using the Maximum Entropy Model
1990-2020	USA	-77.8958	34.5208	Amblyomma americanum	Predicting the Potential Global Distribution of Amblyomma americanum (Acari: Ixodidae) under Near Current and Future Climatic Conditions, Using the Maximum Entropy Model
1990-2020	USA	-77.8958	35.2292	Amblyomma americanum	Predicting the Potential Global Distribution of Amblyomma americanum (Acari: Ixodidae) under Near Current and Future Climatic Conditions, Using the Maximum Entropy Model
1990-2020	USA	-77.8958	35.7292	Amblyomma americanum	Predicting the Potential Global Distribution of Amblyomma americanum (Acari: Ixodidae) under Near Current and Future Climatic Conditions, Using the Maximum Entropy Model
1990-2020	USA	-77.8958	37.3542	Amblyomma americanum	Predicting the Potential Global Distribution of Amblyomma americanum (Acari: Ixodidae) under Near Current and Future Climatic Conditions, Using the Maximum Entropy Model
1990-2020	USA	-77.8958	37.5625	Amblyomma americanum	Predicting the Potential Global Distribution of Amblyomma americanum (Acari: Ixodidae) under Near Current and Future Climatic Conditions, Using the Maximum Entropy Model
1990-2020	USA	-77.8542	37.8958	Amblyomma americanum	Predicting the Potential Global Distribution of Amblyomma americanum (Acari: Ixodidae) under Near Current and Future Climatic Conditions, Using the Maximum Entropy Model
1990-2020	USA	-77.8125	38.7708	Amblyomma americanum	Predicting the Potential Global Distribution of Amblyomma americanum (Acari: Ixodidae) under Near Current and Future Climatic Conditions, Using the Maximum Entropy Model
1990-2020	USA	-77.7708	37.3125	Amblyomma americanum	Predicting the Potential Global Distribution of Amblyomma americanum (Acari: Ixodidae) under Near Current and Future Climatic Conditions, Using the Maximum Entropy Model
1990-2020	USA	-77.7708	38.4792	Amblyomma americanum	Predicting the Potential Global Distribution of Amblyomma americanum (Acari: Ixodidae) under Near Current and Future Climatic Conditions, Using the Maximum Entropy Model
1990-2020	USA	-77.7292	39.6458	Amblyomma americanum	Predicting the Potential Global Distribution of Amblyomma americanum (Acari: Ixodidae) under Near Current and Future Climatic Conditions, Using the Maximum Entropy Model
1990-2020	USA	-77.6875	37.3958	Amblyomma americanum	Predicting the Potential Global Distribution of Amblyomma americanum (Acari: Ixodidae) under Near Current and Future Climatic Conditions, Using the Maximum Entropy Model
1990-2020	USA	-77.6875	38.8958	Amblyomma americanum	Predicting the Potential Global Distribution of Amblyomma americanum (Acari: Ixodidae) under Near Current and Future Climatic Conditions, Using the Maximum Entropy Model
1990-2020	USA	-77.6875	38.9375	Amblyomma americanum	Predicting the Potential Global Distribution of Amblyomma americanum (Acari: Ixodidae) under Near Current and Future Climatic Conditions, Using the Maximum Entropy Model
1990-2020	USA	-77.6458	37.4375	Amblyomma americanum	Predicting the Potential Global Distribution of Amblyomma americanum (Acari: Ixodidae) under Near Current and Future Climatic Conditions, Using the Maximum Entropy Model
1990-2020	USA	-77.6458	37.5208	Amblyomma americanum	Predicting the Potential Global Distribution of Amblyomma americanum (Acari: Ixodidae) under Near Current and Future Climatic Conditions, Using the Maximum Entropy Model
1990-2020	USA	-77.6458	37.7292	Amblyomma americanum	Predicting the Potential Global Distribution of Amblyomma americanum (Acari: Ixodidae) under Near Current and Future Climatic Conditions, Using the Maximum Entropy Model
1990-2020	USA	-77.6458	38.7708	Amblyomma americanum	Predicting the Potential Global Distribution of Amblyomma americanum (Acari: Ixodidae) under Near Current and Future Climatic Conditions, Using the Maximum Entropy Model
1990-2020	USA	-77.6458	38.8542	Amblyomma americanum	Predicting the Potential Global Distribution of Amblyomma americanum (Acari: Ixodidae) under Near Current and Future Climatic Conditions, Using the Maximum Entropy Model
1990-2020	USA	-77.6042	38.6458	Amblyomma americanum	Predicting the Potential Global Distribution of Amblyomma americanum (Acari: Ixodidae) under Near Current and Future Climatic Conditions, Using the Maximum Entropy Model
1990-2020	USA	-77.6042	38.7708	Amblyomma americanum	Predicting the Potential Global Distribution of Amblyomma americanum (Acari: Ixodidae) under Near Current and Future Climatic Conditions, Using the Maximum Entropy Model
1990-2020	USA	-77.5625	37.3542	Amblyomma americanum	Predicting the Potential Global Distribution of Amblyomma americanum (Acari: Ixodidae) under Near Current and Future Climatic Conditions, Using the Maximum Entropy Model
1990-2020	USA	-77.5625	37.6042	Amblyomma americanum	Predicting the Potential Global Distribution of Amblyomma americanum (Acari: Ixodidae) under Near Current and Future Climatic Conditions, Using the Maximum Entropy Model
1990-2020	USA	-77.5625	38.8542	Amblyomma americanum	Predicting the Potential Global Distribution of Amblyomma americanum (Acari: Ixodidae) under Near Current and Future Climatic Conditions, Using the Maximum Entropy Model
1990-2020	USA	-77.5625	38.9375	Amblyomma americanum	Predicting the Potential Global Distribution of Amblyomma americanum (Acari: Ixodidae) under Near Current and Future Climatic Conditions, Using the Maximum Entropy Model
1990-2020	USA	-77.5625	38.9792	Amblyomma americanum	Predicting the Potential Global Distribution of Amblyomma americanum (Acari: Ixodidae) under Near Current and Future Climatic Conditions, Using the Maximum Entropy Model
1990-2020	USA	-77.5208	37.6042	Amblyomma americanum	Predicting the Potential Global Distribution of Amblyomma americanum (Acari: Ixodidae) under Near Current and Future Climatic Conditions, Using the Maximum Entropy Model
1990-2020	USA	-77.5208	37.6458	Amblyomma americanum	Predicting the Potential Global Distribution of Amblyomma americanum (Acari: Ixodidae) under Near Current and Future Climatic Conditions, Using the Maximum Entropy Model
1990-2020	USA	-77.5208	38.2708	Amblyomma americanum	Predicting the Potential Global Distribution of Amblyomma americanum (Acari: Ixodidae) under Near Current and Future Climatic Conditions, Using the Maximum Entropy Model
1990-2020	USA	-77.5208	38.6042	Amblyomma americanum	Predicting the Potential Global Distribution of Amblyomma americanum (Acari: Ixodidae) under Near Current and Future Climatic Conditions, Using the Maximum Entropy Model
1990-2020	USA	-77.5208	38.6458	Amblyomma americanum	Predicting the Potential Global Distribution of Amblyomma americanum (Acari: Ixodidae) under Near Current and Future Climatic Conditions, Using the Maximum Entropy Model
1990-2020	USA	-77.5208	38.7708	Amblyomma americanum	Predicting the Potential Global Distribution of Amblyomma americanum (Acari: Ixodidae) under Near Current and Future Climatic Conditions, Using the Maximum Entropy Model
1990-2020	USA	-77.5208	38.8125	Amblyomma americanum	Predicting the Potential Global Distribution of Amblyomma americanum (Acari: Ixodidae) under Near Current and Future Climatic Conditions, Using the Maximum Entropy Model
1990-2020	USA	-77.5208	38.8542	Amblyomma americanum	Predicting the Potential Global Distribution of Amblyomma americanum (Acari: Ixodidae) under Near Current and Future Climatic Conditions, Using the Maximum Entropy Model
1990-2020	USA	-77.5208	38.8958	Amblyomma americanum	Predicting the Potential Global Distribution of Amblyomma americanum (Acari: Ixodidae) under Near Current and Future Climatic Conditions, Using the Maximum Entropy Model
1990-2020	USA	-77.5208	38.9375	Amblyomma americanum	Predicting the Potential Global Distribution of Amblyomma americanum (Acari: Ixodidae) under Near Current and Future Climatic Conditions, Using the Maximum Entropy Model
1990-2020	USA	-77.5208	39.0208	Amblyomma americanum	Predicting the Potential Global Distribution of Amblyomma americanum (Acari: Ixodidae) under Near Current and Future Climatic Conditions, Using the Maximum Entropy Model
1990-2020	USA	-77.5208	39.0625	Amblyomma americanum	Predicting the Potential Global Distribution of Amblyomma americanum (Acari: Ixodidae) under Near Current and Future Climatic Conditions, Using the Maximum Entropy Model
1990-2020	USA	-77.5208	39.1042	Amblyomma americanum	Predicting the Potential Global Distribution of Amblyomma americanum (Acari: Ixodidae) under Near Current and Future Climatic Conditions, Using the Maximum Entropy Model
1990-2020	USA	-77.5208	39.1458	Amblyomma americanum	Predicting the Potential Global Distribution of Amblyomma americanum (Acari: Ixodidae) under Near Current and Future Climatic Conditions, Using the Maximum Entropy Model
1990-2020	USA	-77.4792	34.6875	Amblyomma americanum	Predicting the Potential Global Distribution of Amblyomma americanum (Acari: Ixodidae) under Near Current and Future Climatic Conditions, Using the Maximum Entropy Model
1990-2020	USA	-77.4792	36.7708	Amblyomma americanum	Predicting the Potential Global Distribution of Amblyomma americanum (Acari: Ixodidae) under Near Current and Future Climatic Conditions, Using the Maximum Entropy Model
1990-2020	USA	-77.4792	37.3125	Amblyomma americanum	Predicting the Potential Global Distribution of Amblyomma americanum (Acari: Ixodidae) under Near Current and Future Climatic Conditions, Using the Maximum Entropy Model
1990-2020	USA	-77.4792	37.5625	Amblyomma americanum	Predicting the Potential Global Distribution of Amblyomma americanum (Acari: Ixodidae) under Near Current and Future Climatic Conditions, Using the Maximum Entropy Model
1990-2020	USA	-77.4792	37.6042	Amblyomma americanum	Predicting the Potential Global Distribution of Amblyomma americanum (Acari: Ixodidae) under Near Current and Future Climatic Conditions, Using the Maximum Entropy Model
1990-2020	USA	-77.4792	37.6875	Amblyomma americanum	Predicting the Potential Global Distribution of Amblyomma americanum (Acari: Ixodidae) under Near Current and Future Climatic Conditions, Using the Maximum Entropy Model
1990-2020	USA	-77.4792	38.8125	Amblyomma americanum	Predicting the Potential Global Distribution of Amblyomma americanum (Acari: Ixodidae) under Near Current and Future Climatic Conditions, Using the Maximum Entropy Model
1990-2020	USA	-77.4792	38.8542	Amblyomma americanum	Predicting the Potential Global Distribution of Amblyomma americanum (Acari: Ixodidae) under Near Current and Future Climatic Conditions, Using the Maximum Entropy Model
1990-2020	USA	-77.4792	38.8958	Amblyomma americanum	Predicting the Potential Global Distribution of Amblyomma americanum (Acari: Ixodidae) under Near Current and Future Climatic Conditions, Using the Maximum Entropy Model
1990-2020	USA	-77.4792	38.9792	Amblyomma americanum	Predicting the Potential Global Distribution of Amblyomma americanum (Acari: Ixodidae) under Near Current and Future Climatic Conditions, Using the Maximum Entropy Model
1990-2020	USA	-77.4792	39.0625	Amblyomma americanum	Predicting the Potential Global Distribution of Amblyomma americanum (Acari: Ixodidae) under Near Current and Future Climatic Conditions, Using the Maximum Entropy Model
1990-2020	USA	-77.4792	39.1042	Amblyomma americanum	Predicting the Potential Global Distribution of Amblyomma americanum (Acari: Ixodidae) under Near Current and Future Climatic Conditions, Using the Maximum Entropy Model
1990-2020	USA	-77.4375	36.7708	Amblyomma americanum	Predicting the Potential Global Distribution of Amblyomma americanum (Acari: Ixodidae) under Near Current and Future Climatic Conditions, Using the Maximum Entropy Model
1990-2020	USA	-77.4375	38.7708	Amblyomma americanum	Predicting the Potential Global Distribution of Amblyomma americanum (Acari: Ixodidae) under Near Current and Future Climatic Conditions, Using the Maximum Entropy Model
1990-2020	USA	-77.4375	38.8125	Amblyomma americanum	Predicting the Potential Global Distribution of Amblyomma americanum (Acari: Ixodidae) under Near Current and Future Climatic Conditions, Using the Maximum Entropy Model
1990-2020	USA	-77.4375	38.8542	Amblyomma americanum	Predicting the Potential Global Distribution of Amblyomma americanum (Acari: Ixodidae) under Near Current and Future Climatic Conditions, Using the Maximum Entropy Model
1990-2020	USA	-77.4375	38.9375	Amblyomma americanum	Predicting the Potential Global Distribution of Amblyomma americanum (Acari: Ixodidae) under Near Current and Future Climatic Conditions, Using the Maximum Entropy Model
1990-2020	USA	-77.4375	38.9792	Amblyomma americanum	Predicting the Potential Global Distribution of Amblyomma americanum (Acari: Ixodidae) under Near Current and Future Climatic Conditions, Using the Maximum Entropy Model
1990-2020	USA	-77.4375	39.1042	Amblyomma americanum	Predicting the Potential Global Distribution of Amblyomma americanum (Acari: Ixodidae) under Near Current and Future Climatic Conditions, Using the Maximum Entropy Model
1990-2020	USA	-77.3958	34.5208	Amblyomma americanum	Predicting the Potential Global Distribution of Amblyomma americanum (Acari: Ixodidae) under Near Current and Future Climatic Conditions, Using the Maximum Entropy Model
1990-2020	USA	-77.3958	38.0625	Amblyomma americanum	Predicting the Potential Global Distribution of Amblyomma americanum (Acari: Ixodidae) under Near Current and Future Climatic Conditions, Using the Maximum Entropy Model
1990-2020	USA	-77.3958	38.4792	Amblyomma americanum	Predicting the Potential Global Distribution of Amblyomma americanum (Acari: Ixodidae) under Near Current and Future Climatic Conditions, Using the Maximum Entropy Model
1990-2020	USA	-77.3958	38.6042	Amblyomma americanum	Predicting the Potential Global Distribution of Amblyomma americanum (Acari: Ixodidae) under Near Current and Future Climatic Conditions, Using the Maximum Entropy Model
1990-2020	USA	-77.3958	38.7708	Amblyomma americanum	Predicting the Potential Global Distribution of Amblyomma americanum (Acari: Ixodidae) under Near Current and Future Climatic Conditions, Using the Maximum Entropy Model
1990-2020	USA	-77.3958	38.8542	Amblyomma americanum	Predicting the Potential Global Distribution of Amblyomma americanum (Acari: Ixodidae) under Near Current and Future Climatic Conditions, Using the Maximum Entropy Model
1990-2020	USA	-77.3958	38.9375	Amblyomma americanum	Predicting the Potential Global Distribution of Amblyomma americanum (Acari: Ixodidae) under Near Current and Future Climatic Conditions, Using the Maximum Entropy Model
1990-2020	USA	-77.3958	39.0208	Amblyomma americanum	Predicting the Potential Global Distribution of Amblyomma americanum (Acari: Ixodidae) under Near Current and Future Climatic Conditions, Using the Maximum Entropy Model
1990-2020	USA	-77.3542	34.6875	Amblyomma americanum	Predicting the Potential Global Distribution of Amblyomma americanum (Acari: Ixodidae) under Near Current and Future Climatic Conditions, Using the Maximum Entropy Model
1990-2020	USA	-77.3542	35.6042	Amblyomma americanum	Predicting the Potential Global Distribution of Amblyomma americanum (Acari: Ixodidae) under Near Current and Future Climatic Conditions, Using the Maximum Entropy Model
1990-2020	USA	-77.3542	38.5208	Amblyomma americanum	Predicting the Potential Global Distribution of Amblyomma americanum (Acari: Ixodidae) under Near Current and Future Climatic Conditions, Using the Maximum Entropy Model
1990-2020	USA	-77.3542	38.7708	Amblyomma americanum	Predicting the Potential Global Distribution of Amblyomma americanum (Acari: Ixodidae) under Near Current and Future Climatic Conditions, Using the Maximum Entropy Model
1990-2020	USA	-77.3542	38.8958	Amblyomma americanum	Predicting the Potential Global Distribution of Amblyomma americanum (Acari: Ixodidae) under Near Current and Future Climatic Conditions, Using the Maximum Entropy Model
1990-2020	USA	-77.3542	38.9792	Amblyomma americanum	Predicting the Potential Global Distribution of Amblyomma americanum (Acari: Ixodidae) under Near Current and Future Climatic Conditions, Using the Maximum Entropy Model
1990-2020	USA	-77.3125	34.6042	Amblyomma americanum	Predicting the Potential Global Distribution of Amblyomma americanum (Acari: Ixodidae) under Near Current and Future Climatic Conditions, Using the Maximum Entropy Model
1990-2020	USA	-77.3125	37.5208	Amblyomma americanum	Predicting the Potential Global Distribution of Amblyomma americanum (Acari: Ixodidae) under Near Current and Future Climatic Conditions, Using the Maximum Entropy Model
1990-2020	USA	-77.3125	38.0625	Amblyomma americanum	Predicting the Potential Global Distribution of Amblyomma americanum (Acari: Ixodidae) under Near Current and Future Climatic Conditions, Using the Maximum Entropy Model
1990-2020	USA	-77.3125	38.1042	Amblyomma americanum	Predicting the Potential Global Distribution of Amblyomma americanum (Acari: Ixodidae) under Near Current and Future Climatic Conditions, Using the Maximum Entropy Model
1990-2020	USA	-77.3125	38.2708	Amblyomma americanum	Predicting the Potential Global Distribution of Amblyomma americanum (Acari: Ixodidae) under Near Current and Future Climatic Conditions, Using the Maximum Entropy Model
1990-2020	USA	-77.3125	38.3542	Amblyomma americanum	Predicting the Potential Global Distribution of Amblyomma americanum (Acari: Ixodidae) under Near Current and Future Climatic Conditions, Using the Maximum Entropy Model
1990-2020	USA	-77.3125	38.5208	Amblyomma americanum	Predicting the Potential Global Distribution of Amblyomma americanum (Acari: Ixodidae) under Near Current and Future Climatic Conditions, Using the Maximum Entropy Model
1990-2020	USA	-77.3125	38.9375	Amblyomma americanum	Predicting the Potential Global Distribution of Amblyomma americanum (Acari: Ixodidae) under Near Current and Future Climatic Conditions, Using the Maximum Entropy Model
1990-2020	USA	-77.3125	38.9792	Amblyomma americanum	Predicting the Potential Global Distribution of Amblyomma americanum (Acari: Ixodidae) under Near Current and Future Climatic Conditions, Using the Maximum Entropy Model
1990-2020	USA	-77.2708	36.2708	Amblyomma americanum	Predicting the Potential Global Distribution of Amblyomma americanum (Acari: Ixodidae) under Near Current and Future Climatic Conditions, Using the Maximum Entropy Model
1990-2020	USA	-77.2708	38.1042	Amblyomma americanum	Predicting the Potential Global Distribution of Amblyomma americanum (Acari: Ixodidae) under Near Current and Future Climatic Conditions, Using the Maximum Entropy Model
1990-2020	USA	-77.2708	38.4375	Amblyomma americanum	Predicting the Potential Global Distribution of Amblyomma americanum (Acari: Ixodidae) under Near Current and Future Climatic Conditions, Using the Maximum Entropy Model
1990-2020	USA	-77.2708	38.6875	Amblyomma americanum	Predicting the Potential Global Distribution of Amblyomma americanum (Acari: Ixodidae) under Near Current and Future Climatic Conditions, Using the Maximum Entropy Model
1990-2020	USA	-77.2708	38.9375	Amblyomma americanum	Predicting the Potential Global Distribution of Amblyomma americanum (Acari: Ixodidae) under Near Current and Future Climatic Conditions, Using the Maximum Entropy Model
1990-2020	USA	-77.2708	39.0208	Amblyomma americanum	Predicting the Potential Global Distribution of Amblyomma americanum (Acari: Ixodidae) under Near Current and Future Climatic Conditions, Using the Maximum Entropy Model
1990-2020	USA	-77.2708	39.8125	Amblyomma americanum	Predicting the Potential Global Distribution of Amblyomma americanum (Acari: Ixodidae) under Near Current and Future Climatic Conditions, Using the Maximum Entropy Model
1990-2020	USA	-77.2292	37.3125	Amblyomma americanum	Predicting the Potential Global Distribution of Amblyomma americanum (Acari: Ixodidae) under Near Current and Future Climatic Conditions, Using the Maximum Entropy Model
1990-2020	USA	-77.2292	37.4375	Amblyomma americanum	Predicting the Potential Global Distribution of Amblyomma americanum (Acari: Ixodidae) under Near Current and Future Climatic Conditions, Using the Maximum Entropy Model
1990-2020	USA	-77.2292	38.6458	Amblyomma americanum	Predicting the Potential Global Distribution of Amblyomma americanum (Acari: Ixodidae) under Near Current and Future Climatic Conditions, Using the Maximum Entropy Model
1990-2020	USA	-77.2292	38.6875	Amblyomma americanum	Predicting the Potential Global Distribution of Amblyomma americanum (Acari: Ixodidae) under Near Current and Future Climatic Conditions, Using the Maximum Entropy Model
1990-2020	USA	-77.2292	38.7292	Amblyomma americanum	Predicting the Potential Global Distribution of Amblyomma americanum (Acari: Ixodidae) under Near Current and Future Climatic Conditions, Using the Maximum Entropy Model
1990-2020	USA	-77.2292	38.9792	Amblyomma americanum	Predicting the Potential Global Distribution of Amblyomma americanum (Acari: Ixodidae) under Near Current and Future Climatic Conditions, Using the Maximum Entropy Model
1990-2020	USA	-77.2292	39.0625	Amblyomma americanum	Predicting the Potential Global Distribution of Amblyomma americanum (Acari: Ixodidae) under Near Current and Future Climatic Conditions, Using the Maximum Entropy Model
1990-2020	USA	-77.1875	36.8958	Amblyomma americanum	Predicting the Potential Global Distribution of Amblyomma americanum (Acari: Ixodidae) under Near Current and Future Climatic Conditions, Using the Maximum Entropy Model
1990-2020	USA	-77.1875	37.3125	Amblyomma americanum	Predicting the Potential Global Distribution of Amblyomma americanum (Acari: Ixodidae) under Near Current and Future Climatic Conditions, Using the Maximum Entropy Model
1990-2020	USA	-77.1875	38.6458	Amblyomma americanum	Predicting the Potential Global Distribution of Amblyomma americanum (Acari: Ixodidae) under Near Current and Future Climatic Conditions, Using the Maximum Entropy Model
1990-2020	USA	-77.1875	38.6875	Amblyomma americanum	Predicting the Potential Global Distribution of Amblyomma americanum (Acari: Ixodidae) under Near Current and Future Climatic Conditions, Using the Maximum Entropy Model
1990-2020	USA	-77.1875	38.8958	Amblyomma americanum	Predicting the Potential Global Distribution of Amblyomma americanum (Acari: Ixodidae) under Near Current and Future Climatic Conditions, Using the Maximum Entropy Model
1990-2020	USA	-77.1458	35.0625	Amblyomma americanum	Predicting the Potential Global Distribution of Amblyomma americanum (Acari: Ixodidae) under Near Current and Future Climatic Conditions, Using the Maximum Entropy Model
1990-2020	USA	-77.1458	38.4375	Amblyomma americanum	Predicting the Potential Global Distribution of Amblyomma americanum (Acari: Ixodidae) under Near Current and Future Climatic Conditions, Using the Maximum Entropy Model
1990-2020	USA	-77.1458	38.6042	Amblyomma americanum	Predicting the Potential Global Distribution of Amblyomma americanum (Acari: Ixodidae) under Near Current and Future Climatic Conditions, Using the Maximum Entropy Model
1990-2020	USA	-77.1458	38.6875	Amblyomma americanum	Predicting the Potential Global Distribution of Amblyomma americanum (Acari: Ixodidae) under Near Current and Future Climatic Conditions, Using the Maximum Entropy Model
1990-2020	USA	-77.1458	38.7708	Amblyomma americanum	Predicting the Potential Global Distribution of Amblyomma americanum (Acari: Ixodidae) under Near Current and Future Climatic Conditions, Using the Maximum Entropy Model
1990-2020	USA	-77.1458	39.1458	Amblyomma americanum	Predicting the Potential Global Distribution of Amblyomma americanum (Acari: Ixodidae) under Near Current and Future Climatic Conditions, Using the Maximum Entropy Model
1990-2020	USA	-77.1458	39.3125	Amblyomma americanum	Predicting the Potential Global Distribution of Amblyomma americanum (Acari: Ixodidae) under Near Current and Future Climatic Conditions, Using the Maximum Entropy Model
1990-2020	USA	-77.1458	40.1458	Amblyomma americanum	Predicting the Potential Global Distribution of Amblyomma americanum (Acari: Ixodidae) under Near Current and Future Climatic Conditions, Using the Maximum Entropy Model
1990-2020	USA	-77.1042	38.6042	Amblyomma americanum	Predicting the Potential Global Distribution of Amblyomma americanum (Acari: Ixodidae) under Near Current and Future Climatic Conditions, Using the Maximum Entropy Model
1990-2020	USA	-77.1042	38.7292	Amblyomma americanum	Predicting the Potential Global Distribution of Amblyomma americanum (Acari: Ixodidae) under Near Current and Future Climatic Conditions, Using the Maximum Entropy Model
1990-2020	USA	-77.1042	38.8542	Amblyomma americanum	Predicting the Potential Global Distribution of Amblyomma americanum (Acari: Ixodidae) under Near Current and Future Climatic Conditions, Using the Maximum Entropy Model
1990-2020	USA	-77.1042	38.8958	Amblyomma americanum	Predicting the Potential Global Distribution of Amblyomma americanum (Acari: Ixodidae) under Near Current and Future Climatic Conditions, Using the Maximum Entropy Model
1990-2020	USA	-77.0625	36.9375	Amblyomma americanum	Predicting the Potential Global Distribution of Amblyomma americanum (Acari: Ixodidae) under Near Current and Future Climatic Conditions, Using the Maximum Entropy Model
1990-2020	USA	-77.0625	36.9792	Amblyomma americanum	Predicting the Potential Global Distribution of Amblyomma americanum (Acari: Ixodidae) under Near Current and Future Climatic Conditions, Using the Maximum Entropy Model
1990-2020	USA	-77.0625	37.3542	Amblyomma americanum	Predicting the Potential Global Distribution of Amblyomma americanum (Acari: Ixodidae) under Near Current and Future Climatic Conditions, Using the Maximum Entropy Model
1990-2020	USA	-77.0625	38.9375	Amblyomma americanum	Predicting the Potential Global Distribution of Amblyomma americanum (Acari: Ixodidae) under Near Current and Future Climatic Conditions, Using the Maximum Entropy Model
1990-2020	USA	-77.0208	38.4792	Amblyomma americanum	Predicting the Potential Global Distribution of Amblyomma americanum (Acari: Ixodidae) under Near Current and Future Climatic Conditions, Using the Maximum Entropy Model
1990-2020	USA	-77.0208	38.6875	Amblyomma americanum	Predicting the Potential Global Distribution of Amblyomma americanum (Acari: Ixodidae) under Near Current and Future Climatic Conditions, Using the Maximum Entropy Model
1990-2020	USA	-77.0208	38.8125	Amblyomma americanum	Predicting the Potential Global Distribution of Amblyomma americanum (Acari: Ixodidae) under Near Current and Future Climatic Conditions, Using the Maximum Entropy Model
1990-2020	USA	-77.0208	38.8958	Amblyomma americanum	Predicting the Potential Global Distribution of Amblyomma americanum (Acari: Ixodidae) under Near Current and Future Climatic Conditions, Using the Maximum Entropy Model
1990-2020	USA	-77.0208	38.9792	Amblyomma americanum	Predicting the Potential Global Distribution of Amblyomma americanum (Acari: Ixodidae) under Near Current and Future Climatic Conditions, Using the Maximum Entropy Model
1990-2020	USA	-77.0208	39.0208	Amblyomma americanum	Predicting the Potential Global Distribution of Amblyomma americanum (Acari: Ixodidae) under Near Current and Future Climatic Conditions, Using the Maximum Entropy Model
1990-2020	USA	-76.9792	34.8542	Amblyomma americanum	Predicting the Potential Global Distribution of Amblyomma americanum (Acari: Ixodidae) under Near Current and Future Climatic Conditions, Using the Maximum Entropy Model
1990-2020	USA	-76.9792	35.3542	Amblyomma americanum	Predicting the Potential Global Distribution of Amblyomma americanum (Acari: Ixodidae) under Near Current and Future Climatic Conditions, Using the Maximum Entropy Model
1990-2020	USA	-76.9792	38.6875	Amblyomma americanum	Predicting the Potential Global Distribution of Amblyomma americanum (Acari: Ixodidae) under Near Current and Future Climatic Conditions, Using the Maximum Entropy Model
1990-2020	USA	-76.9792	38.8542	Amblyomma americanum	Predicting the Potential Global Distribution of Amblyomma americanum (Acari: Ixodidae) under Near Current and Future Climatic Conditions, Using the Maximum Entropy Model
1990-2020	USA	-76.9792	38.9375	Amblyomma americanum	Predicting the Potential Global Distribution of Amblyomma americanum (Acari: Ixodidae) under Near Current and Future Climatic Conditions, Using the Maximum Entropy Model
1990-2020	USA	-76.9792	38.9792	Amblyomma americanum	Predicting the Potential Global Distribution of Amblyomma americanum (Acari: Ixodidae) under Near Current and Future Climatic Conditions, Using the Maximum Entropy Model
1990-2020	USA	-76.9375	34.9375	Amblyomma americanum	Predicting the Potential Global Distribution of Amblyomma americanum (Acari: Ixodidae) under Near Current and Future Climatic Conditions, Using the Maximum Entropy Model
1990-2020	USA	-76.9375	37.3542	Amblyomma americanum	Predicting the Potential Global Distribution of Amblyomma americanum (Acari: Ixodidae) under Near Current and Future Climatic Conditions, Using the Maximum Entropy Model
1990-2020	USA	-76.9375	37.3958	Amblyomma americanum	Predicting the Potential Global Distribution of Amblyomma americanum (Acari: Ixodidae) under Near Current and Future Climatic Conditions, Using the Maximum Entropy Model
1990-2020	USA	-76.9375	38.9792	Amblyomma americanum	Predicting the Potential Global Distribution of Amblyomma americanum (Acari: Ixodidae) under Near Current and Future Climatic Conditions, Using the Maximum Entropy Model
1990-2020	USA	-76.9375	39.0208	Amblyomma americanum	Predicting the Potential Global Distribution of Amblyomma americanum (Acari: Ixodidae) under Near Current and Future Climatic Conditions, Using the Maximum Entropy Model
1990-2020	USA	-76.9375	39.0625	Amblyomma americanum	Predicting the Potential Global Distribution of Amblyomma americanum (Acari: Ixodidae) under Near Current and Future Climatic Conditions, Using the Maximum Entropy Model
1990-2020	USA	-76.9375	39.1042	Amblyomma americanum	Predicting the Potential Global Distribution of Amblyomma americanum (Acari: Ixodidae) under Near Current and Future Climatic Conditions, Using the Maximum Entropy Model
1990-2020	USA	-76.9375	39.1875	Amblyomma americanum	Predicting the Potential Global Distribution of Amblyomma americanum (Acari: Ixodidae) under Near Current and Future Climatic Conditions, Using the Maximum Entropy Model
1990-2020	USA	-76.8958	34.8125	Amblyomma americanum	Predicting the Potential Global Distribution of Amblyomma americanum (Acari: Ixodidae) under Near Current and Future Climatic Conditions, Using the Maximum Entropy Model
1990-2020	USA	-76.8958	38.8542	Amblyomma americanum	Predicting the Potential Global Distribution of Amblyomma americanum (Acari: Ixodidae) under Near Current and Future Climatic Conditions, Using the Maximum Entropy Model
1990-2020	USA	-76.8958	39.0208	Amblyomma americanum	Predicting the Potential Global Distribution of Amblyomma americanum (Acari: Ixodidae) under Near Current and Future Climatic Conditions, Using the Maximum Entropy Model
1990-2020	USA	-76.8958	43.9375	Amblyomma americanum	Predicting the Potential Global Distribution of Amblyomma americanum (Acari: Ixodidae) under Near Current and Future Climatic Conditions, Using the Maximum Entropy Model
1990-2020	USA	-76.8542	38.3542	Amblyomma americanum	Predicting the Potential Global Distribution of Amblyomma americanum (Acari: Ixodidae) under Near Current and Future Climatic Conditions, Using the Maximum Entropy Model
1990-2020	USA	-76.8542	38.8125	Amblyomma americanum	Predicting the Potential Global Distribution of Amblyomma americanum (Acari: Ixodidae) under Near Current and Future Climatic Conditions, Using the Maximum Entropy Model
1990-2020	USA	-76.8542	39.0208	Amblyomma americanum	Predicting the Potential Global Distribution of Amblyomma americanum (Acari: Ixodidae) under Near Current and Future Climatic Conditions, Using the Maximum Entropy Model
1990-2020	USA	-76.8542	39.1042	Amblyomma americanum	Predicting the Potential Global Distribution of Amblyomma americanum (Acari: Ixodidae) under Near Current and Future Climatic Conditions, Using the Maximum Entropy Model
1990-2020	USA	-76.8542	39.1875	Amblyomma americanum	Predicting the Potential Global Distribution of Amblyomma americanum (Acari: Ixodidae) under Near Current and Future Climatic Conditions, Using the Maximum Entropy Model
1990-2020	USA	-76.8542	39.2708	Amblyomma americanum	Predicting the Potential Global Distribution of Amblyomma americanum (Acari: Ixodidae) under Near Current and Future Climatic Conditions, Using the Maximum Entropy Model
1990-2020	USA	-76.8542	39.3542	Amblyomma americanum	Predicting the Potential Global Distribution of Amblyomma americanum (Acari: Ixodidae) under Near Current and Future Climatic Conditions, Using the Maximum Entropy Model
1990-2020	USA	-76.8125	35.0208	Amblyomma americanum	Predicting the Potential Global Distribution of Amblyomma americanum (Acari: Ixodidae) under Near Current and Future Climatic Conditions, Using the Maximum Entropy Model
1990-2020	USA	-76.8125	37.0208	Amblyomma americanum	Predicting the Potential Global Distribution of Amblyomma americanum (Acari: Ixodidae) under Near Current and Future Climatic Conditions, Using the Maximum Entropy Model
1990-2020	USA	-76.8125	37.5208	Amblyomma americanum	Predicting the Potential Global Distribution of Amblyomma americanum (Acari: Ixodidae) under Near Current and Future Climatic Conditions, Using the Maximum Entropy Model
1990-2020	USA	-76.8125	38.6042	Amblyomma americanum	Predicting the Potential Global Distribution of Amblyomma americanum (Acari: Ixodidae) under Near Current and Future Climatic Conditions, Using the Maximum Entropy Model
1990-2020	USA	-76.8125	38.6458	Amblyomma americanum	Predicting the Potential Global Distribution of Amblyomma americanum (Acari: Ixodidae) under Near Current and Future Climatic Conditions, Using the Maximum Entropy Model
1990-2020	USA	-76.8125	38.7292	Amblyomma americanum	Predicting the Potential Global Distribution of Amblyomma americanum (Acari: Ixodidae) under Near Current and Future Climatic Conditions, Using the Maximum Entropy Model
1990-2020	USA	-76.8125	38.9792	Amblyomma americanum	Predicting the Potential Global Distribution of Amblyomma americanum (Acari: Ixodidae) under Near Current and Future Climatic Conditions, Using the Maximum Entropy Model
1990-2020	USA	-76.8125	39.0208	Amblyomma americanum	Predicting the Potential Global Distribution of Amblyomma americanum (Acari: Ixodidae) under Near Current and Future Climatic Conditions, Using the Maximum Entropy Model
1990-2020	USA	-76.8125	39.0625	Amblyomma americanum	Predicting the Potential Global Distribution of Amblyomma americanum (Acari: Ixodidae) under Near Current and Future Climatic Conditions, Using the Maximum Entropy Model
1990-2020	USA	-76.8125	39.1458	Amblyomma americanum	Predicting the Potential Global Distribution of Amblyomma americanum (Acari: Ixodidae) under Near Current and Future Climatic Conditions, Using the Maximum Entropy Model
1990-2020	USA	-76.8125	39.2292	Amblyomma americanum	Predicting the Potential Global Distribution of Amblyomma americanum (Acari: Ixodidae) under Near Current and Future Climatic Conditions, Using the Maximum Entropy Model
1990-2020	USA	-76.8125	39.3958	Amblyomma americanum	Predicting the Potential Global Distribution of Amblyomma americanum (Acari: Ixodidae) under Near Current and Future Climatic Conditions, Using the Maximum Entropy Model
1990-2020	USA	-76.7708	36.8125	Amblyomma americanum	Predicting the Potential Global Distribution of Amblyomma americanum (Acari: Ixodidae) under Near Current and Future Climatic Conditions, Using the Maximum Entropy Model
1990-2020	USA	-76.7708	36.9792	Amblyomma americanum	Predicting the Potential Global Distribution of Amblyomma americanum (Acari: Ixodidae) under Near Current and Future Climatic Conditions, Using the Maximum Entropy Model
1990-2020	USA	-76.7708	37.2292	Amblyomma americanum	Predicting the Potential Global Distribution of Amblyomma americanum (Acari: Ixodidae) under Near Current and Future Climatic Conditions, Using the Maximum Entropy Model
1990-2020	USA	-76.7708	37.2708	Amblyomma americanum	Predicting the Potential Global Distribution of Amblyomma americanum (Acari: Ixodidae) under Near Current and Future Climatic Conditions, Using the Maximum Entropy Model
1990-2020	USA	-76.7708	38.6042	Amblyomma americanum	Predicting the Potential Global Distribution of Amblyomma americanum (Acari: Ixodidae) under Near Current and Future Climatic Conditions, Using the Maximum Entropy Model
1990-2020	USA	-76.7708	38.6458	Amblyomma americanum	Predicting the Potential Global Distribution of Amblyomma americanum (Acari: Ixodidae) under Near Current and Future Climatic Conditions, Using the Maximum Entropy Model
1990-2020	USA	-76.7708	39.0208	Amblyomma americanum	Predicting the Potential Global Distribution of Amblyomma americanum (Acari: Ixodidae) under Near Current and Future Climatic Conditions, Using the Maximum Entropy Model
1990-2020	USA	-76.7708	39.0625	Amblyomma americanum	Predicting the Potential Global Distribution of Amblyomma americanum (Acari: Ixodidae) under Near Current and Future Climatic Conditions, Using the Maximum Entropy Model
1990-2020	USA	-76.7708	39.3125	Amblyomma americanum	Predicting the Potential Global Distribution of Amblyomma americanum (Acari: Ixodidae) under Near Current and Future Climatic Conditions, Using the Maximum Entropy Model
1990-2020	USA	-76.7292	36.9792	Amblyomma americanum	Predicting the Potential Global Distribution of Amblyomma americanum (Acari: Ixodidae) under Near Current and Future Climatic Conditions, Using the Maximum Entropy Model
1990-2020	USA	-76.7292	37.3125	Amblyomma americanum	Predicting the Potential Global Distribution of Amblyomma americanum (Acari: Ixodidae) under Near Current and Future Climatic Conditions, Using the Maximum Entropy Model
1990-2020	USA	-76.7292	37.3958	Amblyomma americanum	Predicting the Potential Global Distribution of Amblyomma americanum (Acari: Ixodidae) under Near Current and Future Climatic Conditions, Using the Maximum Entropy Model
1990-2020	USA	-76.7292	38.5208	Amblyomma americanum	Predicting the Potential Global Distribution of Amblyomma americanum (Acari: Ixodidae) under Near Current and Future Climatic Conditions, Using the Maximum Entropy Model
1990-2020	USA	-76.7292	38.7708	Amblyomma americanum	Predicting the Potential Global Distribution of Amblyomma americanum (Acari: Ixodidae) under Near Current and Future Climatic Conditions, Using the Maximum Entropy Model
1990-2020	USA	-76.7292	38.8542	Amblyomma americanum	Predicting the Potential Global Distribution of Amblyomma americanum (Acari: Ixodidae) under Near Current and Future Climatic Conditions, Using the Maximum Entropy Model
1990-2020	USA	-76.6875	38.0625	Amblyomma americanum	Predicting the Potential Global Distribution of Amblyomma americanum (Acari: Ixodidae) under Near Current and Future Climatic Conditions, Using the Maximum Entropy Model
1990-2020	USA	-76.6875	38.7708	Amblyomma americanum	Predicting the Potential Global Distribution of Amblyomma americanum (Acari: Ixodidae) under Near Current and Future Climatic Conditions, Using the Maximum Entropy Model
1990-2020	USA	-76.6875	39.1458	Amblyomma americanum	Predicting the Potential Global Distribution of Amblyomma americanum (Acari: Ixodidae) under Near Current and Future Climatic Conditions, Using the Maximum Entropy Model
1990-2020	USA	-76.6875	39.2292	Amblyomma americanum	Predicting the Potential Global Distribution of Amblyomma americanum (Acari: Ixodidae) under Near Current and Future Climatic Conditions, Using the Maximum Entropy Model
1990-2020	USA	-76.6875	39.6042	Amblyomma americanum	Predicting the Potential Global Distribution of Amblyomma americanum (Acari: Ixodidae) under Near Current and Future Climatic Conditions, Using the Maximum Entropy Model
1990-2020	USA	-76.6458	37.3125	Amblyomma americanum	Predicting the Potential Global Distribution of Amblyomma americanum (Acari: Ixodidae) under Near Current and Future Climatic Conditions, Using the Maximum Entropy Model
1990-2020	USA	-76.6458	38.0625	Amblyomma americanum	Predicting the Potential Global Distribution of Amblyomma americanum (Acari: Ixodidae) under Near Current and Future Climatic Conditions, Using the Maximum Entropy Model
1990-2020	USA	-76.6458	38.6875	Amblyomma americanum	Predicting the Potential Global Distribution of Amblyomma americanum (Acari: Ixodidae) under Near Current and Future Climatic Conditions, Using the Maximum Entropy Model
1990-2020	USA	-76.6458	39.0625	Amblyomma americanum	Predicting the Potential Global Distribution of Amblyomma americanum (Acari: Ixodidae) under Near Current and Future Climatic Conditions, Using the Maximum Entropy Model
1990-2020	USA	-76.6458	39.3542	Amblyomma americanum	Predicting the Potential Global Distribution of Amblyomma americanum (Acari: Ixodidae) under Near Current and Future Climatic Conditions, Using the Maximum Entropy Model
1990-2020	USA	-76.6042	35.5208	Amblyomma americanum	Predicting the Potential Global Distribution of Amblyomma americanum (Acari: Ixodidae) under Near Current and Future Climatic Conditions, Using the Maximum Entropy Model
1990-2020	USA	-76.6042	35.6875	Amblyomma americanum	Predicting the Potential Global Distribution of Amblyomma americanum (Acari: Ixodidae) under Near Current and Future Climatic Conditions, Using the Maximum Entropy Model
1990-2020	USA	-76.6042	36.0625	Amblyomma americanum	Predicting the Potential Global Distribution of Amblyomma americanum (Acari: Ixodidae) under Near Current and Future Climatic Conditions, Using the Maximum Entropy Model
1990-2020	USA	-76.6042	36.7292	Amblyomma americanum	Predicting the Potential Global Distribution of Amblyomma americanum (Acari: Ixodidae) under Near Current and Future Climatic Conditions, Using the Maximum Entropy Model
1990-2020	USA	-76.6042	38.6875	Amblyomma americanum	Predicting the Potential Global Distribution of Amblyomma americanum (Acari: Ixodidae) under Near Current and Future Climatic Conditions, Using the Maximum Entropy Model
1990-2020	USA	-76.6042	39.0625	Amblyomma americanum	Predicting the Potential Global Distribution of Amblyomma americanum (Acari: Ixodidae) under Near Current and Future Climatic Conditions, Using the Maximum Entropy Model
1990-2020	USA	-76.6042	39.1458	Amblyomma americanum	Predicting the Potential Global Distribution of Amblyomma americanum (Acari: Ixodidae) under Near Current and Future Climatic Conditions, Using the Maximum Entropy Model
1990-2020	USA	-76.6042	39.2292	Amblyomma americanum	Predicting the Potential Global Distribution of Amblyomma americanum (Acari: Ixodidae) under Near Current and Future Climatic Conditions, Using the Maximum Entropy Model
1990-2020	USA	-76.6042	39.3125	Amblyomma americanum	Predicting the Potential Global Distribution of Amblyomma americanum (Acari: Ixodidae) under Near Current and Future Climatic Conditions, Using the Maximum Entropy Model
1990-2020	USA	-76.5625	37.1875	Amblyomma americanum	Predicting the Potential Global Distribution of Amblyomma americanum (Acari: Ixodidae) under Near Current and Future Climatic Conditions, Using the Maximum Entropy Model
1990-2020	USA	-76.5625	38.4792	Amblyomma americanum	Predicting the Potential Global Distribution of Amblyomma americanum (Acari: Ixodidae) under Near Current and Future Climatic Conditions, Using the Maximum Entropy Model
1990-2020	USA	-76.5625	38.8958	Amblyomma americanum	Predicting the Potential Global Distribution of Amblyomma americanum (Acari: Ixodidae) under Near Current and Future Climatic Conditions, Using the Maximum Entropy Model
1990-2020	USA	-76.5625	38.9792	Amblyomma americanum	Predicting the Potential Global Distribution of Amblyomma americanum (Acari: Ixodidae) under Near Current and Future Climatic Conditions, Using the Maximum Entropy Model
1990-2020	USA	-76.5625	39.5208	Amblyomma americanum	Predicting the Potential Global Distribution of Amblyomma americanum (Acari: Ixodidae) under Near Current and Future Climatic Conditions, Using the Maximum Entropy Model
1990-2020	USA	-76.5208	37.0625	Amblyomma americanum	Predicting the Potential Global Distribution of Amblyomma americanum (Acari: Ixodidae) under Near Current and Future Climatic Conditions, Using the Maximum Entropy Model
1990-2020	USA	-76.5208	37.3958	Amblyomma americanum	Predicting the Potential Global Distribution of Amblyomma americanum (Acari: Ixodidae) under Near Current and Future Climatic Conditions, Using the Maximum Entropy Model
1990-2020	USA	-76.5208	37.7292	Amblyomma americanum	Predicting the Potential Global Distribution of Amblyomma americanum (Acari: Ixodidae) under Near Current and Future Climatic Conditions, Using the Maximum Entropy Model
1990-2020	USA	-76.5208	37.7708	Amblyomma americanum	Predicting the Potential Global Distribution of Amblyomma americanum (Acari: Ixodidae) under Near Current and Future Climatic Conditions, Using the Maximum Entropy Model
1990-2020	USA	-76.5208	38.2708	Amblyomma americanum	Predicting the Potential Global Distribution of Amblyomma americanum (Acari: Ixodidae) under Near Current and Future Climatic Conditions, Using the Maximum Entropy Model
1990-2020	USA	-76.5208	38.3125	Amblyomma americanum	Predicting the Potential Global Distribution of Amblyomma americanum (Acari: Ixodidae) under Near Current and Future Climatic Conditions, Using the Maximum Entropy Model
1990-2020	USA	-76.5208	38.3542	Amblyomma americanum	Predicting the Potential Global Distribution of Amblyomma americanum (Acari: Ixodidae) under Near Current and Future Climatic Conditions, Using the Maximum Entropy Model
1990-2020	USA	-76.5208	38.8125	Amblyomma americanum	Predicting the Potential Global Distribution of Amblyomma americanum (Acari: Ixodidae) under Near Current and Future Climatic Conditions, Using the Maximum Entropy Model
1990-2020	USA	-76.5208	39.1875	Amblyomma americanum	Predicting the Potential Global Distribution of Amblyomma americanum (Acari: Ixodidae) under Near Current and Future Climatic Conditions, Using the Maximum Entropy Model
1990-2020	USA	-76.5208	39.2292	Amblyomma americanum	Predicting the Potential Global Distribution of Amblyomma americanum (Acari: Ixodidae) under Near Current and Future Climatic Conditions, Using the Maximum Entropy Model
1990-2020	USA	-76.5208	39.3125	Amblyomma americanum	Predicting the Potential Global Distribution of Amblyomma americanum (Acari: Ixodidae) under Near Current and Future Climatic Conditions, Using the Maximum Entropy Model
1990-2020	USA	-76.5208	39.4375	Amblyomma americanum	Predicting the Potential Global Distribution of Amblyomma americanum (Acari: Ixodidae) under Near Current and Future Climatic Conditions, Using the Maximum Entropy Model
1990-2020	USA	-76.4792	37.0625	Amblyomma americanum	Predicting the Potential Global Distribution of Amblyomma americanum (Acari: Ixodidae) under Near Current and Future Climatic Conditions, Using the Maximum Entropy Model
1990-2020	USA	-76.4792	37.1458	Amblyomma americanum	Predicting the Potential Global Distribution of Amblyomma americanum (Acari: Ixodidae) under Near Current and Future Climatic Conditions, Using the Maximum Entropy Model
1990-2020	USA	-76.4792	37.5625	Amblyomma americanum	Predicting the Potential Global Distribution of Amblyomma americanum (Acari: Ixodidae) under Near Current and Future Climatic Conditions, Using the Maximum Entropy Model
1990-2020	USA	-76.4792	37.6042	Amblyomma americanum	Predicting the Potential Global Distribution of Amblyomma americanum (Acari: Ixodidae) under Near Current and Future Climatic Conditions, Using the Maximum Entropy Model
1990-2020	USA	-76.4792	38.9792	Amblyomma americanum	Predicting the Potential Global Distribution of Amblyomma americanum (Acari: Ixodidae) under Near Current and Future Climatic Conditions, Using the Maximum Entropy Model
1990-2020	USA	-76.4792	42.4375	Amblyomma americanum	Predicting the Potential Global Distribution of Amblyomma americanum (Acari: Ixodidae) under Near Current and Future Climatic Conditions, Using the Maximum Entropy Model
1990-2020	USA	-76.4375	38.3542	Amblyomma americanum	Predicting the Potential Global Distribution of Amblyomma americanum (Acari: Ixodidae) under Near Current and Future Climatic Conditions, Using the Maximum Entropy Model
1990-2020	USA	-76.4375	38.3958	Amblyomma americanum	Predicting the Potential Global Distribution of Amblyomma americanum (Acari: Ixodidae) under Near Current and Future Climatic Conditions, Using the Maximum Entropy Model
1990-2020	USA	-76.4375	38.9375	Amblyomma americanum	Predicting the Potential Global Distribution of Amblyomma americanum (Acari: Ixodidae) under Near Current and Future Climatic Conditions, Using the Maximum Entropy Model
1990-2020	USA	-76.4375	39.0625	Amblyomma americanum	Predicting the Potential Global Distribution of Amblyomma americanum (Acari: Ixodidae) under Near Current and Future Climatic Conditions, Using the Maximum Entropy Model
1990-2020	USA	-76.4375	39.1042	Amblyomma americanum	Predicting the Potential Global Distribution of Amblyomma americanum (Acari: Ixodidae) under Near Current and Future Climatic Conditions, Using the Maximum Entropy Model
1990-2020	USA	-76.4375	39.2292	Amblyomma americanum	Predicting the Potential Global Distribution of Amblyomma americanum (Acari: Ixodidae) under Near Current and Future Climatic Conditions, Using the Maximum Entropy Model
1990-2020	USA	-76.3958	36.5625	Amblyomma americanum	Predicting the Potential Global Distribution of Amblyomma americanum (Acari: Ixodidae) under Near Current and Future Climatic Conditions, Using the Maximum Entropy Model
1990-2020	USA	-76.3958	37.0625	Amblyomma americanum	Predicting the Potential Global Distribution of Amblyomma americanum (Acari: Ixodidae) under Near Current and Future Climatic Conditions, Using the Maximum Entropy Model
1990-2020	USA	-76.3958	39.0208	Amblyomma americanum	Predicting the Potential Global Distribution of Amblyomma americanum (Acari: Ixodidae) under Near Current and Future Climatic Conditions, Using the Maximum Entropy Model
1990-2020	USA	-76.3542	37.0208	Amblyomma americanum	Predicting the Potential Global Distribution of Amblyomma americanum (Acari: Ixodidae) under Near Current and Future Climatic Conditions, Using the Maximum Entropy Model
1990-2020	USA	-76.3542	37.8958	Amblyomma americanum	Predicting the Potential Global Distribution of Amblyomma americanum (Acari: Ixodidae) under Near Current and Future Climatic Conditions, Using the Maximum Entropy Model
1990-2020	USA	-76.3125	37.0625	Amblyomma americanum	Predicting the Potential Global Distribution of Amblyomma americanum (Acari: Ixodidae) under Near Current and Future Climatic Conditions, Using the Maximum Entropy Model
1990-2020	USA	-76.3125	38.9375	Amblyomma americanum	Predicting the Potential Global Distribution of Amblyomma americanum (Acari: Ixodidae) under Near Current and Future Climatic Conditions, Using the Maximum Entropy Model
1990-2020	USA	-76.3125	39.4375	Amblyomma americanum	Predicting the Potential Global Distribution of Amblyomma americanum (Acari: Ixodidae) under Near Current and Future Climatic Conditions, Using the Maximum Entropy Model
1990-2020	USA	-76.2708	36.6875	Amblyomma americanum	Predicting the Potential Global Distribution of Amblyomma americanum (Acari: Ixodidae) under Near Current and Future Climatic Conditions, Using the Maximum Entropy Model
1990-2020	USA	-76.2708	37.3542	Amblyomma americanum	Predicting the Potential Global Distribution of Amblyomma americanum (Acari: Ixodidae) under Near Current and Future Climatic Conditions, Using the Maximum Entropy Model
1990-2020	USA	-76.2292	39.4375	Amblyomma americanum	Predicting the Potential Global Distribution of Amblyomma americanum (Acari: Ixodidae) under Near Current and Future Climatic Conditions, Using the Maximum Entropy Model
1990-2020	USA	-76.1875	36.5625	Amblyomma americanum	Predicting the Potential Global Distribution of Amblyomma americanum (Acari: Ixodidae) under Near Current and Future Climatic Conditions, Using the Maximum Entropy Model
1990-2020	USA	-76.1875	36.8125	Amblyomma americanum	Predicting the Potential Global Distribution of Amblyomma americanum (Acari: Ixodidae) under Near Current and Future Climatic Conditions, Using the Maximum Entropy Model
1990-2020	USA	-76.1458	38.8958	Amblyomma americanum	Predicting the Potential Global Distribution of Amblyomma americanum (Acari: Ixodidae) under Near Current and Future Climatic Conditions, Using the Maximum Entropy Model
1990-2020	USA	-76.1458	39.5208	Amblyomma americanum	Predicting the Potential Global Distribution of Amblyomma americanum (Acari: Ixodidae) under Near Current and Future Climatic Conditions, Using the Maximum Entropy Model
1990-2020	USA	-76.1458	44.0625	Amblyomma americanum	Predicting the Potential Global Distribution of Amblyomma americanum (Acari: Ixodidae) under Near Current and Future Climatic Conditions, Using the Maximum Entropy Model
1990-2020	USA	-76.1042	38.8542	Amblyomma americanum	Predicting the Potential Global Distribution of Amblyomma americanum (Acari: Ixodidae) under Near Current and Future Climatic Conditions, Using the Maximum Entropy Model
1990-2020	USA	-76.1042	39.4792	Amblyomma americanum	Predicting the Potential Global Distribution of Amblyomma americanum (Acari: Ixodidae) under Near Current and Future Climatic Conditions, Using the Maximum Entropy Model
1990-2020	USA	-76.0625	39.0208	Amblyomma americanum	Predicting the Potential Global Distribution of Amblyomma americanum (Acari: Ixodidae) under Near Current and Future Climatic Conditions, Using the Maximum Entropy Model
1990-2020	USA	-76.0625	39.7292	Amblyomma americanum	Predicting the Potential Global Distribution of Amblyomma americanum (Acari: Ixodidae) under Near Current and Future Climatic Conditions, Using the Maximum Entropy Model
1990-2020	USA	-76.0208	35.5208	Amblyomma americanum	Predicting the Potential Global Distribution of Amblyomma americanum (Acari: Ixodidae) under Near Current and Future Climatic Conditions, Using the Maximum Entropy Model
1990-2020	USA	-76.0208	36.7708	Amblyomma americanum	Predicting the Potential Global Distribution of Amblyomma americanum (Acari: Ixodidae) under Near Current and Future Climatic Conditions, Using the Maximum Entropy Model
1990-2020	USA	-75.9792	37.1458	Amblyomma americanum	Predicting the Potential Global Distribution of Amblyomma americanum (Acari: Ixodidae) under Near Current and Future Climatic Conditions, Using the Maximum Entropy Model
1990-2020	USA	-75.9792	39.4792	Amblyomma americanum	Predicting the Potential Global Distribution of Amblyomma americanum (Acari: Ixodidae) under Near Current and Future Climatic Conditions, Using the Maximum Entropy Model
1990-2020	USA	-75.9375	38.5208	Amblyomma americanum	Predicting the Potential Global Distribution of Amblyomma americanum (Acari: Ixodidae) under Near Current and Future Climatic Conditions, Using the Maximum Entropy Model
1990-2020	USA	-75.9375	38.9792	Amblyomma americanum	Predicting the Potential Global Distribution of Amblyomma americanum (Acari: Ixodidae) under Near Current and Future Climatic Conditions, Using the Maximum Entropy Model
1990-2020	USA	-75.9375	39.7292	Amblyomma americanum	Predicting the Potential Global Distribution of Amblyomma americanum (Acari: Ixodidae) under Near Current and Future Climatic Conditions, Using the Maximum Entropy Model
1990-2020	USA	-75.8542	36.4375	Amblyomma americanum	Predicting the Potential Global Distribution of Amblyomma americanum (Acari: Ixodidae) under Near Current and Future Climatic Conditions, Using the Maximum Entropy Model
1990-2020	USA	-75.8542	38.8542	Amblyomma americanum	Predicting the Potential Global Distribution of Amblyomma americanum (Acari: Ixodidae) under Near Current and Future Climatic Conditions, Using the Maximum Entropy Model
1990-2020	USA	-75.8125	37.5208	Amblyomma americanum	Predicting the Potential Global Distribution of Amblyomma americanum (Acari: Ixodidae) under Near Current and Future Climatic Conditions, Using the Maximum Entropy Model
1990-2020	USA	-75.8125	38.2292	Amblyomma americanum	Predicting the Potential Global Distribution of Amblyomma americanum (Acari: Ixodidae) under Near Current and Future Climatic Conditions, Using the Maximum Entropy Model
1990-2020	USA	-75.8125	39.2708	Amblyomma americanum	Predicting the Potential Global Distribution of Amblyomma americanum (Acari: Ixodidae) under Near Current and Future Climatic Conditions, Using the Maximum Entropy Model
1990-2020	USA	-75.8125	39.9792	Amblyomma americanum	Predicting the Potential Global Distribution of Amblyomma americanum (Acari: Ixodidae) under Near Current and Future Climatic Conditions, Using the Maximum Entropy Model
1990-2020	USA	-75.7708	38.4792	Amblyomma americanum	Predicting the Potential Global Distribution of Amblyomma americanum (Acari: Ixodidae) under Near Current and Future Climatic Conditions, Using the Maximum Entropy Model
1990-2020	USA	-75.7708	38.7292	Amblyomma americanum	Predicting the Potential Global Distribution of Amblyomma americanum (Acari: Ixodidae) under Near Current and Future Climatic Conditions, Using the Maximum Entropy Model
1990-2020	USA	-75.7708	39.2708	Amblyomma americanum	Predicting the Potential Global Distribution of Amblyomma americanum (Acari: Ixodidae) under Near Current and Future Climatic Conditions, Using the Maximum Entropy Model
1990-2020	USA	-75.7708	39.9792	Amblyomma americanum	Predicting the Potential Global Distribution of Amblyomma americanum (Acari: Ixodidae) under Near Current and Future Climatic Conditions, Using the Maximum Entropy Model
1990-2020	USA	-75.7292	38.7292	Amblyomma americanum	Predicting the Potential Global Distribution of Amblyomma americanum (Acari: Ixodidae) under Near Current and Future Climatic Conditions, Using the Maximum Entropy Model
1990-2020	USA	-75.7292	38.7708	Amblyomma americanum	Predicting the Potential Global Distribution of Amblyomma americanum (Acari: Ixodidae) under Near Current and Future Climatic Conditions, Using the Maximum Entropy Model
1990-2020	USA	-75.7292	39.0625	Amblyomma americanum	Predicting the Potential Global Distribution of Amblyomma americanum (Acari: Ixodidae) under Near Current and Future Climatic Conditions, Using the Maximum Entropy Model
1990-2020	USA	-75.7292	39.1042	Amblyomma americanum	Predicting the Potential Global Distribution of Amblyomma americanum (Acari: Ixodidae) under Near Current and Future Climatic Conditions, Using the Maximum Entropy Model
1990-2020	USA	-75.7292	39.6875	Amblyomma americanum	Predicting the Potential Global Distribution of Amblyomma americanum (Acari: Ixodidae) under Near Current and Future Climatic Conditions, Using the Maximum Entropy Model
1990-2020	USA	-75.6875	35.8958	Amblyomma americanum	Predicting the Potential Global Distribution of Amblyomma americanum (Acari: Ixodidae) under Near Current and Future Climatic Conditions, Using the Maximum Entropy Model
1990-2020	USA	-75.6458	35.9375	Amblyomma americanum	Predicting the Potential Global Distribution of Amblyomma americanum (Acari: Ixodidae) under Near Current and Future Climatic Conditions, Using the Maximum Entropy Model
1990-2020	USA	-75.6458	37.6875	Amblyomma americanum	Predicting the Potential Global Distribution of Amblyomma americanum (Acari: Ixodidae) under Near Current and Future Climatic Conditions, Using the Maximum Entropy Model
1990-2020	USA	-75.6458	39.5625	Amblyomma americanum	Predicting the Potential Global Distribution of Amblyomma americanum (Acari: Ixodidae) under Near Current and Future Climatic Conditions, Using the Maximum Entropy Model
1990-2020	USA	-75.6458	39.6458	Amblyomma americanum	Predicting the Potential Global Distribution of Amblyomma americanum (Acari: Ixodidae) under Near Current and Future Climatic Conditions, Using the Maximum Entropy Model
1990-2020	USA	-75.6042	35.2292	Amblyomma americanum	Predicting the Potential Global Distribution of Amblyomma americanum (Acari: Ixodidae) under Near Current and Future Climatic Conditions, Using the Maximum Entropy Model
1990-2020	USA	-75.5625	35.2708	Amblyomma americanum	Predicting the Potential Global Distribution of Amblyomma americanum (Acari: Ixodidae) under Near Current and Future Climatic Conditions, Using the Maximum Entropy Model
1990-2020	USA	-75.5625	38.5625	Amblyomma americanum	Predicting the Potential Global Distribution of Amblyomma americanum (Acari: Ixodidae) under Near Current and Future Climatic Conditions, Using the Maximum Entropy Model
1990-2020	USA	-75.5625	38.6458	Amblyomma americanum	Predicting the Potential Global Distribution of Amblyomma americanum (Acari: Ixodidae) under Near Current and Future Climatic Conditions, Using the Maximum Entropy Model
1990-2020	USA	-75.5625	38.9792	Amblyomma americanum	Predicting the Potential Global Distribution of Amblyomma americanum (Acari: Ixodidae) under Near Current and Future Climatic Conditions, Using the Maximum Entropy Model
1990-2020	USA	-75.5625	39.1042	Amblyomma americanum	Predicting the Potential Global Distribution of Amblyomma americanum (Acari: Ixodidae) under Near Current and Future Climatic Conditions, Using the Maximum Entropy Model
1990-2020	USA	-75.5625	39.6458	Amblyomma americanum	Predicting the Potential Global Distribution of Amblyomma americanum (Acari: Ixodidae) under Near Current and Future Climatic Conditions, Using the Maximum Entropy Model
1990-2020	USA	-75.5625	39.7708	Amblyomma americanum	Predicting the Potential Global Distribution of Amblyomma americanum (Acari: Ixodidae) under Near Current and Future Climatic Conditions, Using the Maximum Entropy Model
1990-2020	USA	-75.5208	35.2708	Amblyomma americanum	Predicting the Potential Global Distribution of Amblyomma americanum (Acari: Ixodidae) under Near Current and Future Climatic Conditions, Using the Maximum Entropy Model
1990-2020	USA	-75.5208	38.0625	Amblyomma americanum	Predicting the Potential Global Distribution of Amblyomma americanum (Acari: Ixodidae) under Near Current and Future Climatic Conditions, Using the Maximum Entropy Model
1990-2020	USA	-75.5208	39.1042	Amblyomma americanum	Predicting the Potential Global Distribution of Amblyomma americanum (Acari: Ixodidae) under Near Current and Future Climatic Conditions, Using the Maximum Entropy Model
1990-2020	USA	-75.4792	38.2708	Amblyomma americanum	Predicting the Potential Global Distribution of Amblyomma americanum (Acari: Ixodidae) under Near Current and Future Climatic Conditions, Using the Maximum Entropy Model
1990-2020	USA	-75.4792	39.1042	Amblyomma americanum	Predicting the Potential Global Distribution of Amblyomma americanum (Acari: Ixodidae) under Near Current and Future Climatic Conditions, Using the Maximum Entropy Model
1990-2020	USA	-75.4792	39.1458	Amblyomma americanum	Predicting the Potential Global Distribution of Amblyomma americanum (Acari: Ixodidae) under Near Current and Future Climatic Conditions, Using the Maximum Entropy Model
1990-2020	USA	-75.4792	39.2708	Amblyomma americanum	Predicting the Potential Global Distribution of Amblyomma americanum (Acari: Ixodidae) under Near Current and Future Climatic Conditions, Using the Maximum Entropy Model
1990-2020	USA	-75.4375	38.1458	Amblyomma americanum	Predicting the Potential Global Distribution of Amblyomma americanum (Acari: Ixodidae) under Near Current and Future Climatic Conditions, Using the Maximum Entropy Model
1990-2020	USA	-75.4375	38.2708	Amblyomma americanum	Predicting the Potential Global Distribution of Amblyomma americanum (Acari: Ixodidae) under Near Current and Future Climatic Conditions, Using the Maximum Entropy Model
1990-2020	USA	-75.4375	38.3542	Amblyomma americanum	Predicting the Potential Global Distribution of Amblyomma americanum (Acari: Ixodidae) under Near Current and Future Climatic Conditions, Using the Maximum Entropy Model
1990-2020	USA	-75.4375	39.1458	Amblyomma americanum	Predicting the Potential Global Distribution of Amblyomma americanum (Acari: Ixodidae) under Near Current and Future Climatic Conditions, Using the Maximum Entropy Model
1990-2020	USA	-75.4375	40.0208	Amblyomma americanum	Predicting the Potential Global Distribution of Amblyomma americanum (Acari: Ixodidae) under Near Current and Future Climatic Conditions, Using the Maximum Entropy Model
1990-2020	USA	-75.3958	38.2292	Amblyomma americanum	Predicting the Potential Global Distribution of Amblyomma americanum (Acari: Ixodidae) under Near Current and Future Climatic Conditions, Using the Maximum Entropy Model
1990-2020	USA	-75.3958	38.6875	Amblyomma americanum	Predicting the Potential Global Distribution of Amblyomma americanum (Acari: Ixodidae) under Near Current and Future Climatic Conditions, Using the Maximum Entropy Model
1990-2020	USA	-75.3958	38.7292	Amblyomma americanum	Predicting the Potential Global Distribution of Amblyomma americanum (Acari: Ixodidae) under Near Current and Future Climatic Conditions, Using the Maximum Entropy Model
1990-2020	USA	-75.3542	38.5625	Amblyomma americanum	Predicting the Potential Global Distribution of Amblyomma americanum (Acari: Ixodidae) under Near Current and Future Climatic Conditions, Using the Maximum Entropy Model
1990-2020	USA	-75.3542	38.6875	Amblyomma americanum	Predicting the Potential Global Distribution of Amblyomma americanum (Acari: Ixodidae) under Near Current and Future Climatic Conditions, Using the Maximum Entropy Model
1990-2020	USA	-75.3125	38.2292	Amblyomma americanum	Predicting the Potential Global Distribution of Amblyomma americanum (Acari: Ixodidae) under Near Current and Future Climatic Conditions, Using the Maximum Entropy Model
1990-2020	USA	-75.3125	38.6458	Amblyomma americanum	Predicting the Potential Global Distribution of Amblyomma americanum (Acari: Ixodidae) under Near Current and Future Climatic Conditions, Using the Maximum Entropy Model
1990-2020	USA	-75.2708	38.5625	Amblyomma americanum	Predicting the Potential Global Distribution of Amblyomma americanum (Acari: Ixodidae) under Near Current and Future Climatic Conditions, Using the Maximum Entropy Model
1990-2020	USA	-75.2708	39.8958	Amblyomma americanum	Predicting the Potential Global Distribution of Amblyomma americanum (Acari: Ixodidae) under Near Current and Future Climatic Conditions, Using the Maximum Entropy Model
1990-2020	USA	-75.2292	39.8125	Amblyomma americanum	Predicting the Potential Global Distribution of Amblyomma americanum (Acari: Ixodidae) under Near Current and Future Climatic Conditions, Using the Maximum Entropy Model
1990-2020	USA	-75.2292	39.9375	Amblyomma americanum	Predicting the Potential Global Distribution of Amblyomma americanum (Acari: Ixodidae) under Near Current and Future Climatic Conditions, Using the Maximum Entropy Model
1990-2020	USA	-75.1875	38.1042	Amblyomma americanum	Predicting the Potential Global Distribution of Amblyomma americanum (Acari: Ixodidae) under Near Current and Future Climatic Conditions, Using the Maximum Entropy Model
1990-2020	USA	-75.1875	39.3125	Amblyomma americanum	Predicting the Potential Global Distribution of Amblyomma americanum (Acari: Ixodidae) under Near Current and Future Climatic Conditions, Using the Maximum Entropy Model
1990-2020	USA	-75.1875	39.8542	Amblyomma americanum	Predicting the Potential Global Distribution of Amblyomma americanum (Acari: Ixodidae) under Near Current and Future Climatic Conditions, Using the Maximum Entropy Model
1990-2020	USA	-75.1458	38.2292	Amblyomma americanum	Predicting the Potential Global Distribution of Amblyomma americanum (Acari: Ixodidae) under Near Current and Future Climatic Conditions, Using the Maximum Entropy Model
1990-2020	USA	-75.1458	38.3542	Amblyomma americanum	Predicting the Potential Global Distribution of Amblyomma americanum (Acari: Ixodidae) under Near Current and Future Climatic Conditions, Using the Maximum Entropy Model
1990-2020	USA	-75.1458	38.7708	Amblyomma americanum	Predicting the Potential Global Distribution of Amblyomma americanum (Acari: Ixodidae) under Near Current and Future Climatic Conditions, Using the Maximum Entropy Model
1990-2020	USA	-75.1458	39.5208	Amblyomma americanum	Predicting the Potential Global Distribution of Amblyomma americanum (Acari: Ixodidae) under Near Current and Future Climatic Conditions, Using the Maximum Entropy Model
1990-2020	USA	-75.1458	39.6042	Amblyomma americanum	Predicting the Potential Global Distribution of Amblyomma americanum (Acari: Ixodidae) under Near Current and Future Climatic Conditions, Using the Maximum Entropy Model
1990-2020	USA	-75.1458	39.7292	Amblyomma americanum	Predicting the Potential Global Distribution of Amblyomma americanum (Acari: Ixodidae) under Near Current and Future Climatic Conditions, Using the Maximum Entropy Model
1990-2020	USA	-75.1458	39.7708	Amblyomma americanum	Predicting the Potential Global Distribution of Amblyomma americanum (Acari: Ixodidae) under Near Current and Future Climatic Conditions, Using the Maximum Entropy Model
1990-2020	USA	-75.1042	38.7708	Amblyomma americanum	Predicting the Potential Global Distribution of Amblyomma americanum (Acari: Ixodidae) under Near Current and Future Climatic Conditions, Using the Maximum Entropy Model
1990-2020	USA	-75.1042	40.1458	Amblyomma americanum	Predicting the Potential Global Distribution of Amblyomma americanum (Acari: Ixodidae) under Near Current and Future Climatic Conditions, Using the Maximum Entropy Model
1990-2020	USA	-75.0625	38.5208	Amblyomma americanum	Predicting the Potential Global Distribution of Amblyomma americanum (Acari: Ixodidae) under Near Current and Future Climatic Conditions, Using the Maximum Entropy Model
1990-2020	USA	-75.0625	38.6042	Amblyomma americanum	Predicting the Potential Global Distribution of Amblyomma americanum (Acari: Ixodidae) under Near Current and Future Climatic Conditions, Using the Maximum Entropy Model
1990-2020	USA	-74.9792	38.9375	Amblyomma americanum	Predicting the Potential Global Distribution of Amblyomma americanum (Acari: Ixodidae) under Near Current and Future Climatic Conditions, Using the Maximum Entropy Model
1990-2020	USA	-74.9792	38.9792	Amblyomma americanum	Predicting the Potential Global Distribution of Amblyomma americanum (Acari: Ixodidae) under Near Current and Future Climatic Conditions, Using the Maximum Entropy Model
1990-2020	USA	-74.9792	39.1458	Amblyomma americanum	Predicting the Potential Global Distribution of Amblyomma americanum (Acari: Ixodidae) under Near Current and Future Climatic Conditions, Using the Maximum Entropy Model
1990-2020	USA	-74.9792	39.8125	Amblyomma americanum	Predicting the Potential Global Distribution of Amblyomma americanum (Acari: Ixodidae) under Near Current and Future Climatic Conditions, Using the Maximum Entropy Model
1990-2020	USA	-74.9792	39.8542	Amblyomma americanum	Predicting the Potential Global Distribution of Amblyomma americanum (Acari: Ixodidae) under Near Current and Future Climatic Conditions, Using the Maximum Entropy Model
1990-2020	USA	-74.9375	38.9792	Amblyomma americanum	Predicting the Potential Global Distribution of Amblyomma americanum (Acari: Ixodidae) under Near Current and Future Climatic Conditions, Using the Maximum Entropy Model
1990-2020	USA	-74.9375	39.5625	Amblyomma americanum	Predicting the Potential Global Distribution of Amblyomma americanum (Acari: Ixodidae) under Near Current and Future Climatic Conditions, Using the Maximum Entropy Model
1990-2020	USA	-74.9375	39.8958	Amblyomma americanum	Predicting the Potential Global Distribution of Amblyomma americanum (Acari: Ixodidae) under Near Current and Future Climatic Conditions, Using the Maximum Entropy Model
1990-2020	USA	-74.9375	39.9792	Amblyomma americanum	Predicting the Potential Global Distribution of Amblyomma americanum (Acari: Ixodidae) under Near Current and Future Climatic Conditions, Using the Maximum Entropy Model
1990-2020	USA	-74.8958	38.9375	Amblyomma americanum	Predicting the Potential Global Distribution of Amblyomma americanum (Acari: Ixodidae) under Near Current and Future Climatic Conditions, Using the Maximum Entropy Model
1990-2020	USA	-74.8958	39.0208	Amblyomma americanum	Predicting the Potential Global Distribution of Amblyomma americanum (Acari: Ixodidae) under Near Current and Future Climatic Conditions, Using the Maximum Entropy Model
1990-2020	USA	-74.8958	39.5208	Amblyomma americanum	Predicting the Potential Global Distribution of Amblyomma americanum (Acari: Ixodidae) under Near Current and Future Climatic Conditions, Using the Maximum Entropy Model
1990-2020	USA	-74.8958	39.5625	Amblyomma americanum	Predicting the Potential Global Distribution of Amblyomma americanum (Acari: Ixodidae) under Near Current and Future Climatic Conditions, Using the Maximum Entropy Model
1990-2020	USA	-74.8958	40.1042	Amblyomma americanum	Predicting the Potential Global Distribution of Amblyomma americanum (Acari: Ixodidae) under Near Current and Future Climatic Conditions, Using the Maximum Entropy Model
1990-2020	USA	-74.8542	39.2292	Amblyomma americanum	Predicting the Potential Global Distribution of Amblyomma americanum (Acari: Ixodidae) under Near Current and Future Climatic Conditions, Using the Maximum Entropy Model
1990-2020	USA	-74.8125	39.1042	Amblyomma americanum	Predicting the Potential Global Distribution of Amblyomma americanum (Acari: Ixodidae) under Near Current and Future Climatic Conditions, Using the Maximum Entropy Model
1990-2020	USA	-74.8125	39.6875	Amblyomma americanum	Predicting the Potential Global Distribution of Amblyomma americanum (Acari: Ixodidae) under Near Current and Future Climatic Conditions, Using the Maximum Entropy Model
1990-2020	USA	-74.8125	39.9792	Amblyomma americanum	Predicting the Potential Global Distribution of Amblyomma americanum (Acari: Ixodidae) under Near Current and Future Climatic Conditions, Using the Maximum Entropy Model
1990-2020	USA	-74.8125	40.0208	Amblyomma americanum	Predicting the Potential Global Distribution of Amblyomma americanum (Acari: Ixodidae) under Near Current and Future Climatic Conditions, Using the Maximum Entropy Model
1990-2020	USA	-74.7708	39.3125	Amblyomma americanum	Predicting the Potential Global Distribution of Amblyomma americanum (Acari: Ixodidae) under Near Current and Future Climatic Conditions, Using the Maximum Entropy Model
1990-2020	USA	-74.7708	39.6458	Amblyomma americanum	Predicting the Potential Global Distribution of Amblyomma americanum (Acari: Ixodidae) under Near Current and Future Climatic Conditions, Using the Maximum Entropy Model
1990-2020	USA	-74.7708	39.8125	Amblyomma americanum	Predicting the Potential Global Distribution of Amblyomma americanum (Acari: Ixodidae) under Near Current and Future Climatic Conditions, Using the Maximum Entropy Model
1990-2020	USA	-74.7708	39.8542	Amblyomma americanum	Predicting the Potential Global Distribution of Amblyomma americanum (Acari: Ixodidae) under Near Current and Future Climatic Conditions, Using the Maximum Entropy Model
1990-2020	USA	-74.7708	40.0208	Amblyomma americanum	Predicting the Potential Global Distribution of Amblyomma americanum (Acari: Ixodidae) under Near Current and Future Climatic Conditions, Using the Maximum Entropy Model
1990-2020	USA	-74.7292	39.4375	Amblyomma americanum	Predicting the Potential Global Distribution of Amblyomma americanum (Acari: Ixodidae) under Near Current and Future Climatic Conditions, Using the Maximum Entropy Model
1990-2020	USA	-74.7292	39.8542	Amblyomma americanum	Predicting the Potential Global Distribution of Amblyomma americanum (Acari: Ixodidae) under Near Current and Future Climatic Conditions, Using the Maximum Entropy Model
1990-2020	USA	-74.7292	39.8958	Amblyomma americanum	Predicting the Potential Global Distribution of Amblyomma americanum (Acari: Ixodidae) under Near Current and Future Climatic Conditions, Using the Maximum Entropy Model
1990-2020	USA	-74.7292	40.4375	Amblyomma americanum	Predicting the Potential Global Distribution of Amblyomma americanum (Acari: Ixodidae) under Near Current and Future Climatic Conditions, Using the Maximum Entropy Model
1990-2020	USA	-74.6875	39.4792	Amblyomma americanum	Predicting the Potential Global Distribution of Amblyomma americanum (Acari: Ixodidae) under Near Current and Future Climatic Conditions, Using the Maximum Entropy Model
1990-2020	USA	-74.6875	39.7292	Amblyomma americanum	Predicting the Potential Global Distribution of Amblyomma americanum (Acari: Ixodidae) under Near Current and Future Climatic Conditions, Using the Maximum Entropy Model
1990-2020	USA	-74.6875	40.1042	Amblyomma americanum	Predicting the Potential Global Distribution of Amblyomma americanum (Acari: Ixodidae) under Near Current and Future Climatic Conditions, Using the Maximum Entropy Model
1990-2020	USA	-74.6875	40.6042	Amblyomma americanum	Predicting the Potential Global Distribution of Amblyomma americanum (Acari: Ixodidae) under Near Current and Future Climatic Conditions, Using the Maximum Entropy Model
1990-2020	USA	-74.6458	39.8958	Amblyomma americanum	Predicting the Potential Global Distribution of Amblyomma americanum (Acari: Ixodidae) under Near Current and Future Climatic Conditions, Using the Maximum Entropy Model
1990-2020	USA	-74.6458	39.9375	Amblyomma americanum	Predicting the Potential Global Distribution of Amblyomma americanum (Acari: Ixodidae) under Near Current and Future Climatic Conditions, Using the Maximum Entropy Model
1990-2020	USA	-74.6458	40.2708	Amblyomma americanum	Predicting the Potential Global Distribution of Amblyomma americanum (Acari: Ixodidae) under Near Current and Future Climatic Conditions, Using the Maximum Entropy Model
1990-2020	USA	-74.6042	39.5208	Amblyomma americanum	Predicting the Potential Global Distribution of Amblyomma americanum (Acari: Ixodidae) under Near Current and Future Climatic Conditions, Using the Maximum Entropy Model
1990-2020	USA	-74.6042	39.6042	Amblyomma americanum	Predicting the Potential Global Distribution of Amblyomma americanum (Acari: Ixodidae) under Near Current and Future Climatic Conditions, Using the Maximum Entropy Model
1990-2020	USA	-74.6042	39.6458	Amblyomma americanum	Predicting the Potential Global Distribution of Amblyomma americanum (Acari: Ixodidae) under Near Current and Future Climatic Conditions, Using the Maximum Entropy Model
1990-2020	USA	-74.6042	39.8542	Amblyomma americanum	Predicting the Potential Global Distribution of Amblyomma americanum (Acari: Ixodidae) under Near Current and Future Climatic Conditions, Using the Maximum Entropy Model
1990-2020	USA	-74.6042	39.8958	Amblyomma americanum	Predicting the Potential Global Distribution of Amblyomma americanum (Acari: Ixodidae) under Near Current and Future Climatic Conditions, Using the Maximum Entropy Model
1990-2020	USA	-74.5625	39.8958	Amblyomma americanum	Predicting the Potential Global Distribution of Amblyomma americanum (Acari: Ixodidae) under Near Current and Future Climatic Conditions, Using the Maximum Entropy Model
1990-2020	USA	-74.5625	39.9792	Amblyomma americanum	Predicting the Potential Global Distribution of Amblyomma americanum (Acari: Ixodidae) under Near Current and Future Climatic Conditions, Using the Maximum Entropy Model
1990-2020	USA	-74.5625	40.9375	Amblyomma americanum	Predicting the Potential Global Distribution of Amblyomma americanum (Acari: Ixodidae) under Near Current and Future Climatic Conditions, Using the Maximum Entropy Model
1990-2020	USA	-74.5208	39.3125	Amblyomma americanum	Predicting the Potential Global Distribution of Amblyomma americanum (Acari: Ixodidae) under Near Current and Future Climatic Conditions, Using the Maximum Entropy Model
1990-2020	USA	-74.5208	39.9792	Amblyomma americanum	Predicting the Potential Global Distribution of Amblyomma americanum (Acari: Ixodidae) under Near Current and Future Climatic Conditions, Using the Maximum Entropy Model
1990-2020	USA	-74.5208	40.1458	Amblyomma americanum	Predicting the Potential Global Distribution of Amblyomma americanum (Acari: Ixodidae) under Near Current and Future Climatic Conditions, Using the Maximum Entropy Model
1990-2020	USA	-74.5208	40.3125	Amblyomma americanum	Predicting the Potential Global Distribution of Amblyomma americanum (Acari: Ixodidae) under Near Current and Future Climatic Conditions, Using the Maximum Entropy Model
1990-2020	USA	-74.4792	40.3958	Amblyomma americanum	Predicting the Potential Global Distribution of Amblyomma americanum (Acari: Ixodidae) under Near Current and Future Climatic Conditions, Using the Maximum Entropy Model
1990-2020	USA	-74.4375	39.3542	Amblyomma americanum	Predicting the Potential Global Distribution of Amblyomma americanum (Acari: Ixodidae) under Near Current and Future Climatic Conditions, Using the Maximum Entropy Model
1990-2020	USA	-74.4375	39.4792	Amblyomma americanum	Predicting the Potential Global Distribution of Amblyomma americanum (Acari: Ixodidae) under Near Current and Future Climatic Conditions, Using the Maximum Entropy Model
1990-2020	USA	-74.4375	39.9792	Amblyomma americanum	Predicting the Potential Global Distribution of Amblyomma americanum (Acari: Ixodidae) under Near Current and Future Climatic Conditions, Using the Maximum Entropy Model
1990-2020	USA	-74.4375	40.2292	Amblyomma americanum	Predicting the Potential Global Distribution of Amblyomma americanum (Acari: Ixodidae) under Near Current and Future Climatic Conditions, Using the Maximum Entropy Model
1990-2020	USA	-74.4375	40.3958	Amblyomma americanum	Predicting the Potential Global Distribution of Amblyomma americanum (Acari: Ixodidae) under Near Current and Future Climatic Conditions, Using the Maximum Entropy Model
1990-2020	USA	-74.4375	40.4792	Amblyomma americanum	Predicting the Potential Global Distribution of Amblyomma americanum (Acari: Ixodidae) under Near Current and Future Climatic Conditions, Using the Maximum Entropy Model
1990-2020	USA	-74.4375	40.5208	Amblyomma americanum	Predicting the Potential Global Distribution of Amblyomma americanum (Acari: Ixodidae) under Near Current and Future Climatic Conditions, Using the Maximum Entropy Model
1990-2020	USA	-74.3958	39.8958	Amblyomma americanum	Predicting the Potential Global Distribution of Amblyomma americanum (Acari: Ixodidae) under Near Current and Future Climatic Conditions, Using the Maximum Entropy Model
1990-2020	USA	-74.3958	40.3125	Amblyomma americanum	Predicting the Potential Global Distribution of Amblyomma americanum (Acari: Ixodidae) under Near Current and Future Climatic Conditions, Using the Maximum Entropy Model
1990-2020	USA	-74.3958	40.4375	Amblyomma americanum	Predicting the Potential Global Distribution of Amblyomma americanum (Acari: Ixodidae) under Near Current and Future Climatic Conditions, Using the Maximum Entropy Model
1990-2020	USA	-74.3958	40.9375	Amblyomma americanum	Predicting the Potential Global Distribution of Amblyomma americanum (Acari: Ixodidae) under Near Current and Future Climatic Conditions, Using the Maximum Entropy Model
1990-2020	USA	-74.3542	39.6042	Amblyomma americanum	Predicting the Potential Global Distribution of Amblyomma americanum (Acari: Ixodidae) under Near Current and Future Climatic Conditions, Using the Maximum Entropy Model
1990-2020	USA	-74.3542	39.7708	Amblyomma americanum	Predicting the Potential Global Distribution of Amblyomma americanum (Acari: Ixodidae) under Near Current and Future Climatic Conditions, Using the Maximum Entropy Model
1990-2020	USA	-74.3542	40.2708	Amblyomma americanum	Predicting the Potential Global Distribution of Amblyomma americanum (Acari: Ixodidae) under Near Current and Future Climatic Conditions, Using the Maximum Entropy Model
1990-2020	USA	-74.3125	40.2708	Amblyomma americanum	Predicting the Potential Global Distribution of Amblyomma americanum (Acari: Ixodidae) under Near Current and Future Climatic Conditions, Using the Maximum Entropy Model
1990-2020	USA	-74.2708	39.7708	Amblyomma americanum	Predicting the Potential Global Distribution of Amblyomma americanum (Acari: Ixodidae) under Near Current and Future Climatic Conditions, Using the Maximum Entropy Model
1990-2020	USA	-74.2708	40.2708	Amblyomma americanum	Predicting the Potential Global Distribution of Amblyomma americanum (Acari: Ixodidae) under Near Current and Future Climatic Conditions, Using the Maximum Entropy Model
1990-2020	USA	-74.2708	40.3125	Amblyomma americanum	Predicting the Potential Global Distribution of Amblyomma americanum (Acari: Ixodidae) under Near Current and Future Climatic Conditions, Using the Maximum Entropy Model
1990-2020	USA	-74.2708	40.4792	Amblyomma americanum	Predicting the Potential Global Distribution of Amblyomma americanum (Acari: Ixodidae) under Near Current and Future Climatic Conditions, Using the Maximum Entropy Model
1990-2020	USA	-74.2292	39.9375	Amblyomma americanum	Predicting the Potential Global Distribution of Amblyomma americanum (Acari: Ixodidae) under Near Current and Future Climatic Conditions, Using the Maximum Entropy Model
1990-2020	USA	-74.2292	40.1875	Amblyomma americanum	Predicting the Potential Global Distribution of Amblyomma americanum (Acari: Ixodidae) under Near Current and Future Climatic Conditions, Using the Maximum Entropy Model
1990-2020	USA	-74.2292	40.4792	Amblyomma americanum	Predicting the Potential Global Distribution of Amblyomma americanum (Acari: Ixodidae) under Near Current and Future Climatic Conditions, Using the Maximum Entropy Model
1990-2020	USA	-74.2292	40.5208	Amblyomma americanum	Predicting the Potential Global Distribution of Amblyomma americanum (Acari: Ixodidae) under Near Current and Future Climatic Conditions, Using the Maximum Entropy Model
1990-2020	USA	-74.2292	40.5625	Amblyomma americanum	Predicting the Potential Global Distribution of Amblyomma americanum (Acari: Ixodidae) under Near Current and Future Climatic Conditions, Using the Maximum Entropy Model
1990-2020	USA	-74.1875	39.9792	Amblyomma americanum	Predicting the Potential Global Distribution of Amblyomma americanum (Acari: Ixodidae) under Near Current and Future Climatic Conditions, Using the Maximum Entropy Model
1990-2020	USA	-74.1875	40.0208	Amblyomma americanum	Predicting the Potential Global Distribution of Amblyomma americanum (Acari: Ixodidae) under Near Current and Future Climatic Conditions, Using the Maximum Entropy Model
1990-2020	USA	-74.1875	40.1875	Amblyomma americanum	Predicting the Potential Global Distribution of Amblyomma americanum (Acari: Ixodidae) under Near Current and Future Climatic Conditions, Using the Maximum Entropy Model
1990-2020	USA	-74.1875	40.2708	Amblyomma americanum	Predicting the Potential Global Distribution of Amblyomma americanum (Acari: Ixodidae) under Near Current and Future Climatic Conditions, Using the Maximum Entropy Model
1990-2020	USA	-74.1875	40.3958	Amblyomma americanum	Predicting the Potential Global Distribution of Amblyomma americanum (Acari: Ixodidae) under Near Current and Future Climatic Conditions, Using the Maximum Entropy Model
1990-2020	USA	-74.1458	39.9375	Amblyomma americanum	Predicting the Potential Global Distribution of Amblyomma americanum (Acari: Ixodidae) under Near Current and Future Climatic Conditions, Using the Maximum Entropy Model
1990-2020	USA	-74.1458	39.9792	Amblyomma americanum	Predicting the Potential Global Distribution of Amblyomma americanum (Acari: Ixodidae) under Near Current and Future Climatic Conditions, Using the Maximum Entropy Model
1990-2020	USA	-74.1458	40.1458	Amblyomma americanum	Predicting the Potential Global Distribution of Amblyomma americanum (Acari: Ixodidae) under Near Current and Future Climatic Conditions, Using the Maximum Entropy Model
1990-2020	USA	-74.1458	40.2292	Amblyomma americanum	Predicting the Potential Global Distribution of Amblyomma americanum (Acari: Ixodidae) under Near Current and Future Climatic Conditions, Using the Maximum Entropy Model
1990-2020	USA	-74.1458	40.2708	Amblyomma americanum	Predicting the Potential Global Distribution of Amblyomma americanum (Acari: Ixodidae) under Near Current and Future Climatic Conditions, Using the Maximum Entropy Model
1990-2020	USA	-74.1458	40.3125	Amblyomma americanum	Predicting the Potential Global Distribution of Amblyomma americanum (Acari: Ixodidae) under Near Current and Future Climatic Conditions, Using the Maximum Entropy Model
1990-2020	USA	-74.1042	39.9792	Amblyomma americanum	Predicting the Potential Global Distribution of Amblyomma americanum (Acari: Ixodidae) under Near Current and Future Climatic Conditions, Using the Maximum Entropy Model
1990-2020	USA	-74.1042	40.0625	Amblyomma americanum	Predicting the Potential Global Distribution of Amblyomma americanum (Acari: Ixodidae) under Near Current and Future Climatic Conditions, Using the Maximum Entropy Model
1990-2020	USA	-74.1042	40.1458	Amblyomma americanum	Predicting the Potential Global Distribution of Amblyomma americanum (Acari: Ixodidae) under Near Current and Future Climatic Conditions, Using the Maximum Entropy Model
1990-2020	USA	-74.1042	40.1875	Amblyomma americanum	Predicting the Potential Global Distribution of Amblyomma americanum (Acari: Ixodidae) under Near Current and Future Climatic Conditions, Using the Maximum Entropy Model
1990-2020	USA	-74.1042	40.2292	Amblyomma americanum	Predicting the Potential Global Distribution of Amblyomma americanum (Acari: Ixodidae) under Near Current and Future Climatic Conditions, Using the Maximum Entropy Model
1990-2020	USA	-74.1042	40.2708	Amblyomma americanum	Predicting the Potential Global Distribution of Amblyomma americanum (Acari: Ixodidae) under Near Current and Future Climatic Conditions, Using the Maximum Entropy Model
1990-2020	USA	-74.1042	40.3958	Amblyomma americanum	Predicting the Potential Global Distribution of Amblyomma americanum (Acari: Ixodidae) under Near Current and Future Climatic Conditions, Using the Maximum Entropy Model
1990-2020	USA	-74.1042	40.6042	Amblyomma americanum	Predicting the Potential Global Distribution of Amblyomma americanum (Acari: Ixodidae) under Near Current and Future Climatic Conditions, Using the Maximum Entropy Model
1990-2020	USA	-74.1042	41.5208	Amblyomma americanum	Predicting the Potential Global Distribution of Amblyomma americanum (Acari: Ixodidae) under Near Current and Future Climatic Conditions, Using the Maximum Entropy Model
1990-2020	USA	-74.0625	40.2292	Amblyomma americanum	Predicting the Potential Global Distribution of Amblyomma americanum (Acari: Ixodidae) under Near Current and Future Climatic Conditions, Using the Maximum Entropy Model
1990-2020	USA	-74.0208	40.1042	Amblyomma americanum	Predicting the Potential Global Distribution of Amblyomma americanum (Acari: Ixodidae) under Near Current and Future Climatic Conditions, Using the Maximum Entropy Model
1990-2020	USA	-74.0208	40.2292	Amblyomma americanum	Predicting the Potential Global Distribution of Amblyomma americanum (Acari: Ixodidae) under Near Current and Future Climatic Conditions, Using the Maximum Entropy Model
1990-2020	USA	-74.0208	40.3125	Amblyomma americanum	Predicting the Potential Global Distribution of Amblyomma americanum (Acari: Ixodidae) under Near Current and Future Climatic Conditions, Using the Maximum Entropy Model
1990-2020	USA	-74.0208	40.3542	Amblyomma americanum	Predicting the Potential Global Distribution of Amblyomma americanum (Acari: Ixodidae) under Near Current and Future Climatic Conditions, Using the Maximum Entropy Model
1990-2020	USA	-74.0208	40.3958	Amblyomma americanum	Predicting the Potential Global Distribution of Amblyomma americanum (Acari: Ixodidae) under Near Current and Future Climatic Conditions, Using the Maximum Entropy Model
1990-2020	USA	-74.0208	40.6042	Amblyomma americanum	Predicting the Potential Global Distribution of Amblyomma americanum (Acari: Ixodidae) under Near Current and Future Climatic Conditions, Using the Maximum Entropy Model
1990-2020	USA	-73.5208	40.6875	Amblyomma americanum	Predicting the Potential Global Distribution of Amblyomma americanum (Acari: Ixodidae) under Near Current and Future Climatic Conditions, Using the Maximum Entropy Model
1990-2020	USA	-73.4792	40.7708	Amblyomma americanum	Predicting the Potential Global Distribution of Amblyomma americanum (Acari: Ixodidae) under Near Current and Future Climatic Conditions, Using the Maximum Entropy Model
1990-2020	USA	-73.4375	40.8125	Amblyomma americanum	Predicting the Potential Global Distribution of Amblyomma americanum (Acari: Ixodidae) under Near Current and Future Climatic Conditions, Using the Maximum Entropy Model
1990-2020	USA	-73.3125	43.1875	Amblyomma americanum	Predicting the Potential Global Distribution of Amblyomma americanum (Acari: Ixodidae) under Near Current and Future Climatic Conditions, Using the Maximum Entropy Model
1990-2020	USA	-73.1875	40.7292	Amblyomma americanum	Predicting the Potential Global Distribution of Amblyomma americanum (Acari: Ixodidae) under Near Current and Future Climatic Conditions, Using the Maximum Entropy Model
1990-2020	USA	-73.1458	40.6458	Amblyomma americanum	Predicting the Potential Global Distribution of Amblyomma americanum (Acari: Ixodidae) under Near Current and Future Climatic Conditions, Using the Maximum Entropy Model
1990-2020	USA	-73.1458	40.7292	Amblyomma americanum	Predicting the Potential Global Distribution of Amblyomma americanum (Acari: Ixodidae) under Near Current and Future Climatic Conditions, Using the Maximum Entropy Model
1990-2020	USA	-73.1458	40.7708	Amblyomma americanum	Predicting the Potential Global Distribution of Amblyomma americanum (Acari: Ixodidae) under Near Current and Future Climatic Conditions, Using the Maximum Entropy Model
1990-2020	USA	-73.1458	40.9375	Amblyomma americanum	Predicting the Potential Global Distribution of Amblyomma americanum (Acari: Ixodidae) under Near Current and Future Climatic Conditions, Using the Maximum Entropy Model
1990-2020	USA	-73.1458	41.1458	Amblyomma americanum	Predicting the Potential Global Distribution of Amblyomma americanum (Acari: Ixodidae) under Near Current and Future Climatic Conditions, Using the Maximum Entropy Model
1990-2020	USA	-73.1042	40.9375	Amblyomma americanum	Predicting the Potential Global Distribution of Amblyomma americanum (Acari: Ixodidae) under Near Current and Future Climatic Conditions, Using the Maximum Entropy Model
1990-2020	USA	-73.0625	40.6458	Amblyomma americanum	Predicting the Potential Global Distribution of Amblyomma americanum (Acari: Ixodidae) under Near Current and Future Climatic Conditions, Using the Maximum Entropy Model
1990-2020	USA	-72.9792	40.6875	Amblyomma americanum	Predicting the Potential Global Distribution of Amblyomma americanum (Acari: Ixodidae) under Near Current and Future Climatic Conditions, Using the Maximum Entropy Model
1990-2020	USA	-72.9792	40.9792	Amblyomma americanum	Predicting the Potential Global Distribution of Amblyomma americanum (Acari: Ixodidae) under Near Current and Future Climatic Conditions, Using the Maximum Entropy Model
1990-2020	USA	-72.9375	40.9375	Amblyomma americanum	Predicting the Potential Global Distribution of Amblyomma americanum (Acari: Ixodidae) under Near Current and Future Climatic Conditions, Using the Maximum Entropy Model
1990-2020	USA	-72.8958	40.7292	Amblyomma americanum	Predicting the Potential Global Distribution of Amblyomma americanum (Acari: Ixodidae) under Near Current and Future Climatic Conditions, Using the Maximum Entropy Model
1990-2020	USA	-72.8125	40.8542	Amblyomma americanum	Predicting the Potential Global Distribution of Amblyomma americanum (Acari: Ixodidae) under Near Current and Future Climatic Conditions, Using the Maximum Entropy Model
1990-2020	USA	-72.8125	40.8958	Amblyomma americanum	Predicting the Potential Global Distribution of Amblyomma americanum (Acari: Ixodidae) under Near Current and Future Climatic Conditions, Using the Maximum Entropy Model
1990-2020	USA	-72.8125	40.9792	Amblyomma americanum	Predicting the Potential Global Distribution of Amblyomma americanum (Acari: Ixodidae) under Near Current and Future Climatic Conditions, Using the Maximum Entropy Model
1990-2020	USA	-72.7708	40.8542	Amblyomma americanum	Predicting the Potential Global Distribution of Amblyomma americanum (Acari: Ixodidae) under Near Current and Future Climatic Conditions, Using the Maximum Entropy Model
1990-2020	USA	-72.7708	40.8958	Amblyomma americanum	Predicting the Potential Global Distribution of Amblyomma americanum (Acari: Ixodidae) under Near Current and Future Climatic Conditions, Using the Maximum Entropy Model
1990-2020	USA	-72.6875	40.8125	Amblyomma americanum	Predicting the Potential Global Distribution of Amblyomma americanum (Acari: Ixodidae) under Near Current and Future Climatic Conditions, Using the Maximum Entropy Model
1990-2020	USA	-72.6875	40.8958	Amblyomma americanum	Predicting the Potential Global Distribution of Amblyomma americanum (Acari: Ixodidae) under Near Current and Future Climatic Conditions, Using the Maximum Entropy Model
1990-2020	USA	-72.6875	40.9375	Amblyomma americanum	Predicting the Potential Global Distribution of Amblyomma americanum (Acari: Ixodidae) under Near Current and Future Climatic Conditions, Using the Maximum Entropy Model
1990-2020	USA	-72.6042	42.6458	Amblyomma americanum	Predicting the Potential Global Distribution of Amblyomma americanum (Acari: Ixodidae) under Near Current and Future Climatic Conditions, Using the Maximum Entropy Model
1990-2020	USA	-72.5625	40.8542	Amblyomma americanum	Predicting the Potential Global Distribution of Amblyomma americanum (Acari: Ixodidae) under Near Current and Future Climatic Conditions, Using the Maximum Entropy Model
1990-2020	USA	-72.5625	40.9792	Amblyomma americanum	Predicting the Potential Global Distribution of Amblyomma americanum (Acari: Ixodidae) under Near Current and Future Climatic Conditions, Using the Maximum Entropy Model
1990-2020	USA	-72.5208	40.9792	Amblyomma americanum	Predicting the Potential Global Distribution of Amblyomma americanum (Acari: Ixodidae) under Near Current and Future Climatic Conditions, Using the Maximum Entropy Model
1990-2020	USA	-72.4375	41.0208	Amblyomma americanum	Predicting the Potential Global Distribution of Amblyomma americanum (Acari: Ixodidae) under Near Current and Future Climatic Conditions, Using the Maximum Entropy Model
1990-2020	USA	-72.3958	42.5625	Amblyomma americanum	Predicting the Potential Global Distribution of Amblyomma americanum (Acari: Ixodidae) under Near Current and Future Climatic Conditions, Using the Maximum Entropy Model
1990-2020	USA	-72.3542	41.0625	Amblyomma americanum	Predicting the Potential Global Distribution of Amblyomma americanum (Acari: Ixodidae) under Near Current and Future Climatic Conditions, Using the Maximum Entropy Model
1990-2020	USA	-72.3125	41.0625	Amblyomma americanum	Predicting the Potential Global Distribution of Amblyomma americanum (Acari: Ixodidae) under Near Current and Future Climatic Conditions, Using the Maximum Entropy Model
1990-2020	USA	-72.1875	41.3125	Amblyomma americanum	Predicting the Potential Global Distribution of Amblyomma americanum (Acari: Ixodidae) under Near Current and Future Climatic Conditions, Using the Maximum Entropy Model
1990-2020	USA	-71.9375	41.0208	Amblyomma americanum	Predicting the Potential Global Distribution of Amblyomma americanum (Acari: Ixodidae) under Near Current and Future Climatic Conditions, Using the Maximum Entropy Model
1990-2020	USA	-71.6042	41.3958	Amblyomma americanum	Predicting the Potential Global Distribution of Amblyomma americanum (Acari: Ixodidae) under Near Current and Future Climatic Conditions, Using the Maximum Entropy Model
1990-2020	USA	-71.5208	42.5208	Amblyomma americanum	Predicting the Potential Global Distribution of Amblyomma americanum (Acari: Ixodidae) under Near Current and Future Climatic Conditions, Using the Maximum Entropy Model
1990-2020	USA	-71.3958	42.4792	Amblyomma americanum	Predicting the Potential Global Distribution of Amblyomma americanum (Acari: Ixodidae) under Near Current and Future Climatic Conditions, Using the Maximum Entropy Model
1990-2020	USA	-71.3125	41.6042	Amblyomma americanum	Predicting the Potential Global Distribution of Amblyomma americanum (Acari: Ixodidae) under Near Current and Future Climatic Conditions, Using the Maximum Entropy Model
1990-2020	USA	-71.2708	41.6875	Amblyomma americanum	Predicting the Potential Global Distribution of Amblyomma americanum (Acari: Ixodidae) under Near Current and Future Climatic Conditions, Using the Maximum Entropy Model
1990-2020	USA	-71.2708	44.6458	Amblyomma americanum	Predicting the Potential Global Distribution of Amblyomma americanum (Acari: Ixodidae) under Near Current and Future Climatic Conditions, Using the Maximum Entropy Model
1990-2020	USA	-71.1042	42.3125	Amblyomma americanum	Predicting the Potential Global Distribution of Amblyomma americanum (Acari: Ixodidae) under Near Current and Future Climatic Conditions, Using the Maximum Entropy Model
1990-2020	USA	-71.0625	43.0208	Amblyomma americanum	Predicting the Potential Global Distribution of Amblyomma americanum (Acari: Ixodidae) under Near Current and Future Climatic Conditions, Using the Maximum Entropy Model
1990-2020	USA	-70.7708	41.3125	Amblyomma americanum	Predicting the Potential Global Distribution of Amblyomma americanum (Acari: Ixodidae) under Near Current and Future Climatic Conditions, Using the Maximum Entropy Model
1990-2020	USA	-70.7292	41.3542	Amblyomma americanum	Predicting the Potential Global Distribution of Amblyomma americanum (Acari: Ixodidae) under Near Current and Future Climatic Conditions, Using the Maximum Entropy Model
1990-2020	USA	-70.6875	41.5208	Amblyomma americanum	Predicting the Potential Global Distribution of Amblyomma americanum (Acari: Ixodidae) under Near Current and Future Climatic Conditions, Using the Maximum Entropy Model
1990-2020	USA	-70.6875	43.4375	Amblyomma americanum	Predicting the Potential Global Distribution of Amblyomma americanum (Acari: Ixodidae) under Near Current and Future Climatic Conditions, Using the Maximum Entropy Model
1990-2020	USA	-70.5625	41.3542	Amblyomma americanum	Predicting the Potential Global Distribution of Amblyomma americanum (Acari: Ixodidae) under Near Current and Future Climatic Conditions, Using the Maximum Entropy Model
1990-2020	USA	-70.5625	44.2292	Amblyomma americanum	Predicting the Potential Global Distribution of Amblyomma americanum (Acari: Ixodidae) under Near Current and Future Climatic Conditions, Using the Maximum Entropy Model
1990-2020	USA	-70.5208	41.6458	Amblyomma americanum	Predicting the Potential Global Distribution of Amblyomma americanum (Acari: Ixodidae) under Near Current and Future Climatic Conditions, Using the Maximum Entropy Model
1990-2020	USA	-70.4375	41.6458	Amblyomma americanum	Predicting the Potential Global Distribution of Amblyomma americanum (Acari: Ixodidae) under Near Current and Future Climatic Conditions, Using the Maximum Entropy Model
1990-2020	USA	-70.2708	41.3125	Amblyomma americanum	Predicting the Potential Global Distribution of Amblyomma americanum (Acari: Ixodidae) under Near Current and Future Climatic Conditions, Using the Maximum Entropy Model
2006	USA	-79.26	35.7	Amblyomma americanum	Smith MP, Ponnusamy L, Jiang J, Ayyash LA, Richards AL, Apperson CS. Bacterial pathogens in ixodid ticks from a Piedmont County in North Carolina: prevalence of rickettsial organisms. Vector Borne Zoonotic Dis, 2010; 10: 939-52.
2010	USA	-82.98	29.5	Amblyomma americanum	Sayler KA, Wamsley HL, Pate M, Barbet AF, Alleman AR. Cultivation of Rickettsia amblyommii in tick cells, prevalence in Florida lone star ticks (Amblyomma americanum). Parasit Vectors, 2014; 7: 270.
2011	USA	-82.98	29.5	Amblyomma americanum	Sayler KA, Wamsley HL, Pate M, Barbet AF, Alleman AR. Cultivation of Rickettsia amblyommii in tick cells, prevalence in Florida lone star ticks (Amblyomma americanum). Parasit Vectors, 2014; 7: 270.
2011	USA	-82.93	29.59	Amblyomma americanum	Sayler KA, Wamsley HL, Pate M, Barbet AF, Alleman AR. Cultivation of Rickettsia amblyommii in tick cells, prevalence in Florida lone star ticks (Amblyomma americanum). Parasit Vectors, 2014; 7: 270.
2010	USA	-82.78	29.95	Amblyomma americanum	Sayler KA, Wamsley HL, Pate M, Barbet AF, Alleman AR. Cultivation of Rickettsia amblyommii in tick cells, prevalence in Florida lone star ticks (Amblyomma americanum). Parasit Vectors, 2014; 7: 270.
2010	USA	-82.58	29.91	Amblyomma americanum	Sayler KA, Wamsley HL, Pate M, Barbet AF, Alleman AR. Cultivation of Rickettsia amblyommii in tick cells, prevalence in Florida lone star ticks (Amblyomma americanum). Parasit Vectors, 2014; 7: 270.
2011	USA	-82.58	29.91	Amblyomma americanum	Sayler KA, Wamsley HL, Pate M, Barbet AF, Alleman AR. Cultivation of Rickettsia amblyommii in tick cells, prevalence in Florida lone star ticks (Amblyomma americanum). Parasit Vectors, 2014; 7: 270.
2012	USA	-82.58	29.91	Amblyomma americanum	Sayler KA, Wamsley HL, Pate M, Barbet AF, Alleman AR. Cultivation of Rickettsia amblyommii in tick cells, prevalence in Florida lone star ticks (Amblyomma americanum). Parasit Vectors, 2014; 7: 270.
2010	USA	-82.46	29.71	Amblyomma americanum	Sayler KA, Wamsley HL, Pate M, Barbet AF, Alleman AR. Cultivation of Rickettsia amblyommii in tick cells, prevalence in Florida lone star ticks (Amblyomma americanum). Parasit Vectors, 2014; 7: 270.
2011	USA	-82.46	29.71	Amblyomma americanum	Sayler KA, Wamsley HL, Pate M, Barbet AF, Alleman AR. Cultivation of Rickettsia amblyommii in tick cells, prevalence in Florida lone star ticks (Amblyomma americanum). Parasit Vectors, 2014; 7: 270.
2012	USA	-82.46	29.71	Amblyomma americanum	Sayler KA, Wamsley HL, Pate M, Barbet AF, Alleman AR. Cultivation of Rickettsia amblyommii in tick cells, prevalence in Florida lone star ticks (Amblyomma americanum). Parasit Vectors, 2014; 7: 270.
2006	USA	-78.78	35.79	Amblyomma americanum	Billeter SA, Blanton HL, Little SE, Levy MG, Breitschwerdt EB. Detection of Rickettsia amblyommii in association with a tick bite rash. Vector Borne Zoonotic Dis, 2007; 7: 607-10.
2010	USA	-82.98	29.5	Amblyomma americanum	Sayler KA, Loftis AD, Beatty SK, et al. Prevalence of Tick-Borne Pathogens in Host-Seeking Amblyomma americanum (Acari: Ixodidae) and Odocoileus virginianus (Artiodactyla: Cervidae) in Florida. J Med Entomol, 2016; 53: 949-56.
2011	USA	-82.98	29.5	Amblyomma americanum	Sayler KA, Loftis AD, Beatty SK, et al. Prevalence of Tick-Borne Pathogens in Host-Seeking Amblyomma americanum (Acari: Ixodidae) and Odocoileus virginianus (Artiodactyla: Cervidae) in Florida. J Med Entomol, 2016; 53: 949-56.
2011	USA	-82.93	29.59	Amblyomma americanum	Sayler KA, Loftis AD, Beatty SK, et al. Prevalence of Tick-Borne Pathogens in Host-Seeking Amblyomma americanum (Acari: Ixodidae) and Odocoileus virginianus (Artiodactyla: Cervidae) in Florida. J Med Entomol, 2016; 53: 949-56.
2010	USA	-82.58	29.91	Amblyomma americanum	Sayler KA, Loftis AD, Beatty SK, et al. Prevalence of Tick-Borne Pathogens in Host-Seeking Amblyomma americanum (Acari: Ixodidae) and Odocoileus virginianus (Artiodactyla: Cervidae) in Florida. J Med Entomol, 2016; 53: 949-56.
2011	USA	-82.58	29.91	Amblyomma americanum	Sayler KA, Loftis AD, Beatty SK, et al. Prevalence of Tick-Borne Pathogens in Host-Seeking Amblyomma americanum (Acari: Ixodidae) and Odocoileus virginianus (Artiodactyla: Cervidae) in Florida. J Med Entomol, 2016; 53: 949-56.
2012	USA	-82.58	29.91	Amblyomma americanum	Sayler KA, Loftis AD, Beatty SK, et al. Prevalence of Tick-Borne Pathogens in Host-Seeking Amblyomma americanum (Acari: Ixodidae) and Odocoileus virginianus (Artiodactyla: Cervidae) in Florida. J Med Entomol, 2016; 53: 949-56.
2010	USA	-82.46	29.71	Amblyomma americanum	Sayler KA, Loftis AD, Beatty SK, et al. Prevalence of Tick-Borne Pathogens in Host-Seeking Amblyomma americanum (Acari: Ixodidae) and Odocoileus virginianus (Artiodactyla: Cervidae) in Florida. J Med Entomol, 2016; 53: 949-56.
2011	USA	-82.46	29.71	Amblyomma americanum	Sayler KA, Loftis AD, Beatty SK, et al. Prevalence of Tick-Borne Pathogens in Host-Seeking Amblyomma americanum (Acari: Ixodidae) and Odocoileus virginianus (Artiodactyla: Cervidae) in Florida. J Med Entomol, 2016; 53: 949-56.
2012	USA	-82.46	29.71	Amblyomma americanum	Sayler KA, Loftis AD, Beatty SK, et al. Prevalence of Tick-Borne Pathogens in Host-Seeking Amblyomma americanum (Acari: Ixodidae) and Odocoileus virginianus (Artiodactyla: Cervidae) in Florida. J Med Entomol, 2016; 53: 949-56.
2015	USA	-92.6	40.19	Amblyomma americanum	Hudman DA, Sargentini NJ. Prevalence of Tick-Borne Pathogens in Northeast Missouri. Mo Med, 2018; 115: 162-68.
2018	USA	-74.23	40.26	Amblyomma americanum	Egizi A, Gable S, Jordan RA. Rickettsia spp. Infecting Lone Star Ticks (Amblyomma americanum) (Acari: Ixodidae) in Monmouth County, New Jersey. J Med Entomol, 2020; 57: 974-78.
2016	USA	-88.07	36.86	Amblyomma americanum	Karpathy SE, Slater KS, Goldsmith CS, Nicholson WL, Paddock CD. Rickettsia amblyommatis sp. nov., a spotted fever group Rickettsia associated with multiple species of Amblyomma ticks in North, Central and South America. Int J Syst Evol Microbiol, 2016; 66: 5236-43.
2014	USA	-79.26	35.7	Amblyomma americanum	Ponnusamy L, Gonzalez A, Van Treuren W, et al. Diversity of Rickettsiales in the microbiome of the lone star tick, Amblyomma americanum. Appl Environ Microbiol, 2014; 80: 354-59.
2021	USA	-84.14	33.08	Amblyomma americanum	Hensley JR, Zambrano ML, Williams-Newkirk AJ, Dasch GA. Detection of Rickettsia Species, and Coxiella-Like and Francisella-Like Endosymbionts in Amblyomma americanum and Amblyomma maculatum from a Shared Field Site in Georgia, United States of America. Vector Borne Zoonotic Dis, 2021; 21: 509-16.
1952-2020	USA	-96.5008	31.0335	Amblyomma americanum	Modeling of historical and current distributions of lone star tick, Amblyomma americanum (Acari: Ixodidae), is consistent with ancestral range recovery
1952-2020	USA	-88.4433	42.2815	Amblyomma americanum	Modeling of historical and current distributions of lone star tick, Amblyomma americanum (Acari: Ixodidae), is consistent with ancestral range recovery
1952-2020	USA	-88.2072	40.1106	Amblyomma americanum	Modeling of historical and current distributions of lone star tick, Amblyomma americanum (Acari: Ixodidae), is consistent with ancestral range recovery
1952-2020	USA	-90.236	37.822	Amblyomma americanum	Modeling of historical and current distributions of lone star tick, Amblyomma americanum (Acari: Ixodidae), is consistent with ancestral range recovery
1952-2020	USA	-98.675	30.7594	Amblyomma americanum	Modeling of historical and current distributions of lone star tick, Amblyomma americanum (Acari: Ixodidae), is consistent with ancestral range recovery
1952-2020	USA	-97.8281	28.0945	Amblyomma americanum	Modeling of historical and current distributions of lone star tick, Amblyomma americanum (Acari: Ixodidae), is consistent with ancestral range recovery
1952-2020	USA	-90.5516	32.5916	Amblyomma americanum	Modeling of historical and current distributions of lone star tick, Amblyomma americanum (Acari: Ixodidae), is consistent with ancestral range recovery
1952-2020	USA	-90.9733	36.2636	Amblyomma americanum	Modeling of historical and current distributions of lone star tick, Amblyomma americanum (Acari: Ixodidae), is consistent with ancestral range recovery
1952-2020	USA	-94.7405	32.5007	Amblyomma americanum	Modeling of historical and current distributions of lone star tick, Amblyomma americanum (Acari: Ixodidae), is consistent with ancestral range recovery
1952-2020	USA	-100.643	30.5668	Amblyomma americanum	Modeling of historical and current distributions of lone star tick, Amblyomma americanum (Acari: Ixodidae), is consistent with ancestral range recovery
1952-2020	USA	-88.6493	39.5843	Amblyomma americanum	Modeling of historical and current distributions of lone star tick, Amblyomma americanum (Acari: Ixodidae), is consistent with ancestral range recovery
1952-2020	USA	-98.4048	34.6833	Amblyomma americanum	Modeling of historical and current distributions of lone star tick, Amblyomma americanum (Acari: Ixodidae), is consistent with ancestral range recovery
1952-2020	USA	-78.8287	35.0502	Amblyomma americanum	Modeling of historical and current distributions of lone star tick, Amblyomma americanum (Acari: Ixodidae), is consistent with ancestral range recovery
1952-2020	USA	-71.2894	44.6524	Amblyomma americanum	Modeling of historical and current distributions of lone star tick, Amblyomma americanum (Acari: Ixodidae), is consistent with ancestral range recovery
1952-2020	USA	-88.4321	38.432	Amblyomma americanum	Modeling of historical and current distributions of lone star tick, Amblyomma americanum (Acari: Ixodidae), is consistent with ancestral range recovery
1952-2020	USA	-96.4084	36.6247	Amblyomma americanum	Modeling of historical and current distributions of lone star tick, Amblyomma americanum (Acari: Ixodidae), is consistent with ancestral range recovery
1952-2020	USA	-100.307	29.9859	Amblyomma americanum	Modeling of historical and current distributions of lone star tick, Amblyomma americanum (Acari: Ixodidae), is consistent with ancestral range recovery
1952-2020	USA	-82.4646	28.3076	Amblyomma americanum	Modeling of historical and current distributions of lone star tick, Amblyomma americanum (Acari: Ixodidae), is consistent with ancestral range recovery
1952-2020	USA	-71.6176	41.4012	Amblyomma americanum	Modeling of historical and current distributions of lone star tick, Amblyomma americanum (Acari: Ixodidae), is consistent with ancestral range recovery
1952-2020	USA	-96.6927	34.7211	Amblyomma americanum	Modeling of historical and current distributions of lone star tick, Amblyomma americanum (Acari: Ixodidae), is consistent with ancestral range recovery
1952-2020	USA	-70.6704	43.4272	Amblyomma americanum	Modeling of historical and current distributions of lone star tick, Amblyomma americanum (Acari: Ixodidae), is consistent with ancestral range recovery
1952-2020	USA	-93.1044	36.0258	Amblyomma americanum	Modeling of historical and current distributions of lone star tick, Amblyomma americanum (Acari: Ixodidae), is consistent with ancestral range recovery
1952-2020	USA	-92.1083	34.4559	Amblyomma americanum	Modeling of historical and current distributions of lone star tick, Amblyomma americanum (Acari: Ixodidae), is consistent with ancestral range recovery
1952-2020	USA	-81.103	29.2113	Amblyomma americanum	Modeling of historical and current distributions of lone star tick, Amblyomma americanum (Acari: Ixodidae), is consistent with ancestral range recovery
1952-2020	USA	-80.2979	36.874	Amblyomma americanum	Modeling of historical and current distributions of lone star tick, Amblyomma americanum (Acari: Ixodidae), is consistent with ancestral range recovery
1952-2020	USA	-71.3965	42.4795	Amblyomma americanum	Modeling of historical and current distributions of lone star tick, Amblyomma americanum (Acari: Ixodidae), is consistent with ancestral range recovery
1952-2020	USA	-77.0542	37.3611	Amblyomma americanum	Modeling of historical and current distributions of lone star tick, Amblyomma americanum (Acari: Ixodidae), is consistent with ancestral range recovery
1952-2020	USA	-94.1341	40.5791	Amblyomma americanum	Modeling of historical and current distributions of lone star tick, Amblyomma americanum (Acari: Ixodidae), is consistent with ancestral range recovery
1952-2020	USA	-95.3712	38.9055	Amblyomma americanum	Modeling of historical and current distributions of lone star tick, Amblyomma americanum (Acari: Ixodidae), is consistent with ancestral range recovery
1952-2020	USA	-93.4114	37.5637	Amblyomma americanum	Modeling of historical and current distributions of lone star tick, Amblyomma americanum (Acari: Ixodidae), is consistent with ancestral range recovery
1952-2020	USA	-87.8336	40.7489	Amblyomma americanum	Modeling of historical and current distributions of lone star tick, Amblyomma americanum (Acari: Ixodidae), is consistent with ancestral range recovery
1952-2020	USA	-97.0646	32.7558	Amblyomma americanum	Modeling of historical and current distributions of lone star tick, Amblyomma americanum (Acari: Ixodidae), is consistent with ancestral range recovery
1952-2020	USA	-94.3639	36.9658	Amblyomma americanum	Modeling of historical and current distributions of lone star tick, Amblyomma americanum (Acari: Ixodidae), is consistent with ancestral range recovery
1952-2020	USA	-89.035	37.2703	Amblyomma americanum	Modeling of historical and current distributions of lone star tick, Amblyomma americanum (Acari: Ixodidae), is consistent with ancestral range recovery
1952-2020	USA	-96.6433	34.2085	Amblyomma americanum	Modeling of historical and current distributions of lone star tick, Amblyomma americanum (Acari: Ixodidae), is consistent with ancestral range recovery
1952-2020	USA	-97.6807	32.7554	Amblyomma americanum	Modeling of historical and current distributions of lone star tick, Amblyomma americanum (Acari: Ixodidae), is consistent with ancestral range recovery
1952-2020	USA	-86.5294	36.1012	Amblyomma americanum	Modeling of historical and current distributions of lone star tick, Amblyomma americanum (Acari: Ixodidae), is consistent with ancestral range recovery
1952-2020	USA	-75.8024	38.2107	Amblyomma americanum	Modeling of historical and current distributions of lone star tick, Amblyomma americanum (Acari: Ixodidae), is consistent with ancestral range recovery
1952-2020	USA	-90.7106	35.1634	Amblyomma americanum	Modeling of historical and current distributions of lone star tick, Amblyomma americanum (Acari: Ixodidae), is consistent with ancestral range recovery
1952-2020	USA	-88.8761	33.4223	Amblyomma americanum	Modeling of historical and current distributions of lone star tick, Amblyomma americanum (Acari: Ixodidae), is consistent with ancestral range recovery
1952-2020	USA	-85.703	37.9696	Amblyomma americanum	Modeling of historical and current distributions of lone star tick, Amblyomma americanum (Acari: Ixodidae), is consistent with ancestral range recovery
1952-2020	USA	-83.3671	33.9522	Amblyomma americanum	Modeling of historical and current distributions of lone star tick, Amblyomma americanum (Acari: Ixodidae), is consistent with ancestral range recovery
1952-2020	USA	-95.6837	30.2686	Amblyomma americanum	Modeling of historical and current distributions of lone star tick, Amblyomma americanum (Acari: Ixodidae), is consistent with ancestral range recovery
1952-2020	USA	-87.5585	33.243	Amblyomma americanum	Modeling of historical and current distributions of lone star tick, Amblyomma americanum (Acari: Ixodidae), is consistent with ancestral range recovery
1952-2020	USA	-85.1315	37.9712	Amblyomma americanum	Modeling of historical and current distributions of lone star tick, Amblyomma americanum (Acari: Ixodidae), is consistent with ancestral range recovery
1952-2020	USA	-92.2346	38.589	Amblyomma americanum	Modeling of historical and current distributions of lone star tick, Amblyomma americanum (Acari: Ixodidae), is consistent with ancestral range recovery
1952-2020	USA	-95.6498	33.8169	Amblyomma americanum	Modeling of historical and current distributions of lone star tick, Amblyomma americanum (Acari: Ixodidae), is consistent with ancestral range recovery
1952-2020	USA	-90.5125	38.965	Amblyomma americanum	Modeling of historical and current distributions of lone star tick, Amblyomma americanum (Acari: Ixodidae), is consistent with ancestral range recovery
1952-2020	USA	-85.6298	34.3834	Amblyomma americanum	Modeling of historical and current distributions of lone star tick, Amblyomma americanum (Acari: Ixodidae), is consistent with ancestral range recovery
1952-2020	USA	-93.7766	36.5513	Amblyomma americanum	Modeling of historical and current distributions of lone star tick, Amblyomma americanum (Acari: Ixodidae), is consistent with ancestral range recovery
1952-2020	USA	-75.5333	35.2682	Amblyomma americanum	Modeling of historical and current distributions of lone star tick, Amblyomma americanum (Acari: Ixodidae), is consistent with ancestral range recovery
1952-2020	USA	-78.1522	34.482	Amblyomma americanum	Modeling of historical and current distributions of lone star tick, Amblyomma americanum (Acari: Ixodidae), is consistent with ancestral range recovery
1952-2020	USA	-84.1544	30.9293	Amblyomma americanum	Modeling of historical and current distributions of lone star tick, Amblyomma americanum (Acari: Ixodidae), is consistent with ancestral range recovery
1952-2020	USA	-89.8931	36.8538	Amblyomma americanum	Modeling of historical and current distributions of lone star tick, Amblyomma americanum (Acari: Ixodidae), is consistent with ancestral range recovery
1952-2020	USA	-90.4632	39.8531	Amblyomma americanum	Modeling of historical and current distributions of lone star tick, Amblyomma americanum (Acari: Ixodidae), is consistent with ancestral range recovery
1952-2020	USA	-90.9922	37.1907	Amblyomma americanum	Modeling of historical and current distributions of lone star tick, Amblyomma americanum (Acari: Ixodidae), is consistent with ancestral range recovery
1952-2020	USA	-83.9255	30.1952	Amblyomma americanum	Modeling of historical and current distributions of lone star tick, Amblyomma americanum (Acari: Ixodidae), is consistent with ancestral range recovery
1952-2020	USA	-86.8176	33.2321	Amblyomma americanum	Modeling of historical and current distributions of lone star tick, Amblyomma americanum (Acari: Ixodidae), is consistent with ancestral range recovery
1952-2020	USA	-95.3653	31.5898	Amblyomma americanum	Modeling of historical and current distributions of lone star tick, Amblyomma americanum (Acari: Ixodidae), is consistent with ancestral range recovery
1952-2020	USA	-96.0689	35.6112	Amblyomma americanum	Modeling of historical and current distributions of lone star tick, Amblyomma americanum (Acari: Ixodidae), is consistent with ancestral range recovery
1952-2020	USA	-80.3468	32.6814	Amblyomma americanum	Modeling of historical and current distributions of lone star tick, Amblyomma americanum (Acari: Ixodidae), is consistent with ancestral range recovery
1952-2020	USA	-82.4029	39.1766	Amblyomma americanum	Modeling of historical and current distributions of lone star tick, Amblyomma americanum (Acari: Ixodidae), is consistent with ancestral range recovery
1952-2020	USA	-77.6399	37.4479	Amblyomma americanum	Modeling of historical and current distributions of lone star tick, Amblyomma americanum (Acari: Ixodidae), is consistent with ancestral range recovery
1952-2020	USA	-80.7214	32.1609	Amblyomma americanum	Modeling of historical and current distributions of lone star tick, Amblyomma americanum (Acari: Ixodidae), is consistent with ancestral range recovery
1952-2020	USA	-94.8416	35.6919	Amblyomma americanum	Modeling of historical and current distributions of lone star tick, Amblyomma americanum (Acari: Ixodidae), is consistent with ancestral range recovery
1952-2020	USA	-87.6036	36.6254	Amblyomma americanum	Modeling of historical and current distributions of lone star tick, Amblyomma americanum (Acari: Ixodidae), is consistent with ancestral range recovery
[truncated: 1,583 more rows]

## Sheet: I. ricinus
Sampling time	Country	Longitude	Latitude	Species	Source
[truncated: 6,128 more rows]

## Sheet: I. scapularis
Sampling time	Country	Longitude	Latitude	Species	Source
[truncated: 5,380 more rows]

## Sheet: I. persulcatus
Sampling time	Country	Longitude	Latitude	Species	Source
[truncated: 1,434 more rows]

[truncated: 3 more sheets: I. pacificus, O. sonrai, O. hermsi]
