# Supplementary material for: The global distribution and the risk prediction of relapsing fever group Borrelia: a data review with modelling analysis
Source: Lancet Microbe. Author manuscript; Available in PMC 2025 Oct 10. (PMC12513746; doi:10.1016/S2666-5247(23)00396-8)
Supplement: Appendix 3 [file NIHMS2109450-supplement-Appendix_3.xlsx]

## Sheet: Sheet1
Supplementary data 2. Locations with RFGB infection in vevtors, animals and humans used in models
Record ID	Study year	Country	Longitude	Latitude	Point/Polygon	Host species	Positive hosts	Reference ID
1	1990-2003	Senegal	-16.414	13.727	Point	Mastomys erythroleucus	Borrelia crocidurae	8
2	1990-2003	Senegal	-16.414	13.727	Point	Arvicanthis niloticus	Borrelia crocidurae	8
3	1990-2003	Senegal	-16.414	13.727	Point	Ornithodoros sonrai	Borrelia crocidurae	8
4	1990-2003	Senegal	-16.414	13.727	Point	Human	Borrelia crocidurae	8
5	2012-2013	Japan	142.181	45.2169	Point	Ixodes persulcatus	Borrelia miyamotoi	9
6	2012-2013	Japan	142.796	43.8586	Polygon	Ixodes persulcatus	Borrelia miyamotoi	9
7	2012-2013	Japan	142.796	43.8586	Polygon	Ixodes pavlovskyi	Borrelia miyamotoi	9
8	2012-2013	Japan	142.796	43.8586	Polygon	Ixodes ovatus	Borrelia miyamotoi	9
9	2012-2013	Japan	144.299	44.0286	Point	Ixodes persulcatus	Borrelia miyamotoi	9
10	2012-2013	Japan	145.601	43.3361	Point	Ixodes persulcatus	Borrelia miyamotoi	9
11	2012-2013	Japan	144.4	42.9967	Point	Ixodes persulcatus	Borrelia miyamotoi	9
12	2012-2013	Japan	143.73	42.9197	Point	Ixodes persulcatus	Borrelia miyamotoi	9
13	2012-2013	Japan	142.334	43.1597	Point	Ixodes persulcatus	Borrelia miyamotoi	9
14	2012-2013	Japan	141.331	43.1764	Point	Ixodes persulcatus	Borrelia miyamotoi	9
15	2012-2013	Japan	141.331	43.1764	Point	Ixodes pavlovskyi	Borrelia miyamotoi	9
16	1999	The United States of America	-72.1053	41.4978	Polygon	Ixodes scapularis	Borrelia miyamotoi	13
17	2007-2008	The United States of America	-118.058	34.2244	Point	Ornithodoros hermsi	Borrelia hermsii	14
18	2006	The United States of America	-118.058	34.2244	Point	Human	Borrelia hermsii	14
19	2014-2016	Slovakia	20.5756	48.5811	Point	Apodemus agrarius	Borrelia miyamotoi	15
20	2014-2016	Slovakia	21.2378	48.1241	Point	Ixodes ricinus	Borrelia miyamotoi	15
21	2014-2016	Slovakia	21.1356	48.763	Point	Ixodes ricinus	Borrelia miyamotoi	15
22	2014-2016	Slovakia	20.7791	48.5817	Point	Ixodes ricinus	Borrelia miyamotoi	15
23	2014-2016	Slovakia	20.7791	48.5817	Point	Ixodes ricinus	Borrelia miyamotoi	15
24	2014-2016	Slovakia	21.1356	48.763	Point	Ixodes ricinus	Borrelia miyamotoi	15
25	2014-2016	Slovakia	20.7791	48.5817	Point	Haemaphysalis inermis	Borrelia miyamotoi	15
26	2009-2014	Belgium	5.19447	51.2907	Point	Ixodes ricinus	Borrelia miyamotoi	17
27	2009-2014	Belgium	4.95477	51.0453	Point	Ixodes ricinus	Borrelia miyamotoi	17
28	1990	The United States of America	-112.292	36.3178	Point	Human	Borrelia hermsii	19
29	2008-2009	Senegal	-16.006	12.9935	Point	Human	Borrelia crocidurae	20
30	2008-2009	Senegal	-15.9958	13.9817	Point	Human	Borrelia crocidurae	20
31	2016	Senegal	-15.606	16.258	Point	Arvicanthis niloticus	Borrelia crocidurae	21
32	2016	Senegal	-16.436	14.8878	Point	Arvicanthis niloticus	Borrelia crocidurae	21
33	2016	Senegal	-16.455	14.478	Point	Arvicanthis niloticus	Borrelia crocidurae	21
34	2016	Senegal	-16.897	14.769	Point	Arvicanthis niloticus	Borrelia crocidurae	21
35	2016	Senegal	-16.455	14.478	Point	Mus musculus	Borrelia crocidurae	21
36	2016	Senegal	-15.606	16.258	Point	Ornithodoros sonrai	Borrelia crocidurae	21
37	2016	Senegal	-16.4584	14.5108	Point	Ornithodoros sonrai	Borrelia crocidurae	21
38	2016	Senegal	-16.455	14.478	Point	Ornithodoros sonrai	Borrelia crocidurae	21
39	2016	Senegal	-16.897	14.769	Point	Ornithodoros sonrai	Borrelia crocidurae	21
40	2016	Senegal	-16.3947	14.3825	Point	Ornithodoros sonrai	Borrelia crocidurae	21
41	2016	Senegal	-16.2715	13.8687	Point	Ornithodoros sonrai	Borrelia crocidurae	21
42	2016	Senegal	-16.4065	14.4101	Point	Ornithodoros sonrai	Borrelia crocidurae	21
43	2016	Senegal	-16.4438	14.4065	Point	Ornithodoros sonrai	Borrelia crocidurae	21
44	2016	Senegal	-16.2022	14.4586	Point	Ornithodoros sonrai	Borrelia crocidurae	21
45	2016	Senegal	-16.2599	14.3646	Point	Ornithodoros sonrai	Borrelia crocidurae	21
46	2016	Senegal	-15.9302	14.1884	Point	Ornithodoros sonrai	Borrelia crocidurae	21
47	2016	Senegal	-16.6389	14.1435	Point	Ornithodoros sonrai	Borrelia crocidurae	21
48	2016	Senegal	-16.2418	14.4427	Point	Ornithodoros sonrai	Borrelia crocidurae	21
49	2016	Senegal	-16.4384	14.4637	Point	Ornithodoros sonrai	Borrelia crocidurae	21
50	2016	Senegal	-16.3941	14.524	Point	Ornithodoros sonrai	Borrelia crocidurae	21
51	2016	Senegal	-16.1523	14.6521	Point	Ornithodoros sonrai	Borrelia crocidurae	21
52	2016	Senegal	-15.3273	13.5431	Point	Ornithodoros sonrai	Borrelia crocidurae	21
53	2016	Senegal	-16.409	14.4878	Point	Ornithodoros sonrai	Borrelia crocidurae	21
54	2016	Senegal	-16.3457	14.5163	Point	Ornithodoros sonrai	Borrelia crocidurae	21
55	2016	Senegal	-16.4108	14.5087	Point	Ornithodoros sonrai	Borrelia crocidurae	21
56	2016	Senegal	-16.4299	14.5118	Point	Ornithodoros sonrai	Borrelia crocidurae	21
57	2016	Senegal	-15.7576	14.4379	Point	Ornithodoros sonrai	Borrelia crocidurae	21
58	2016	Senegal	-16.3539	14.5345	Point	Ornithodoros sonrai	Borrelia crocidurae	21
59	2016	Senegal	-16.4056	14.5501	Point	Ornithodoros sonrai	Borrelia crocidurae	21
60	2016	Senegal	-16.4278	14.5689	Point	Ornithodoros sonrai	Borrelia crocidurae	21
61	2016	Senegal	-16.373	14.658	Point	Ornithodoros sonrai	Borrelia crocidurae	21
62	2016	Senegal	-16.342	14.4076	Point	Ornithodoros sonrai	Borrelia crocidurae	21
63	2016	Senegal	-16.1467	14.3323	Point	Ornithodoros sonrai	Borrelia crocidurae	21
64	2016	Senegal	-16.3979	14.4815	Point	Human	Borrelia crocidurae	21
65	2016	Senegal	-16.4025	14.8878	Point	Human	Borrelia crocidurae	21
66	2016	Senegal	-16.5027	14.5012	Point	Human	Borrelia crocidurae	21
67	2016	Senegal	-16.4772	14.5373	Point	Human	Borrelia crocidurae	21
68	1990-2011	The United States of America	-116.716	47.6553	Polygon	Human	Borrelia hermsii	30
69	1990-2011	The United States of America	-118.78	38.0094	Polygon	Human	Borrelia hermsii	30
70	1990-2011	The United States of America	-120.798	39.3578	Polygon	Human	Borrelia hermsii	30
71	1990-2011	The United States of America	-120.764	39.1092	Polygon	Human	Borrelia hermsii	30
72	1990-2011	The United States of America	-120.463	38.7803	Polygon	Human	Borrelia hermsii	30
73	1990-2011	The United States of America	-119.661	36.7264	Polygon	Human	Borrelia hermsii	30
74	1980-1995	The United States of America	-118.525	48.485	Polygon	Human	Borrelia hermsii	31
75	1980-1995	The United States of America	-117.835	48.402	Polygon	Human	Borrelia hermsii	31
76	1980-1995	The United States of America	-118.407	47.545	Polygon	Human	Borrelia hermsii	31
77	1980-1995	The United States of America	-117.395	47.605	Polygon	Human	Borrelia hermsii	31
78	1980-1995	The United States of America	-117.193	46.201	Polygon	Human	Borrelia hermsii	31
79	1980-1995	The United States of America	-117.526	46.415	Polygon	Human	Borrelia hermsii	31
80	1980-1995	The United States of America	-118.478	46.213	Polygon	Human	Borrelia hermsii	31
81	1980-1995	The United States of America	-120.762	45.856	Polygon	Human	Borrelia hermsii	31
82	1980-1995	The United States of America	-120.679	46.463	Polygon	Human	Borrelia hermsii	31
83	1980-1995	The United States of America	-120.679	47.105	Polygon	Human	Borrelia hermsii	31
84	1980-1995	The United States of America	-120.619	47.819	Polygon	Human	Borrelia hermsii	31
85	1980-1995	The United States of America	-113.912	43.426	Polygon	Human	Borrelia hermsii	31
86	1980-1995	The United States of America	-115.602	44.758	Polygon	Human	Borrelia hermsii	31
87	1980-1995	The United States of America	-116.791	46.329	Polygon	Human	Borrelia hermsii	31
88	1980-1995	The United States of America	-116.696	47.65	Polygon	Human	Borrelia hermsii	31
89	1980-1995	The United States of America	-116.577	48.232	Polygon	Human	Borrelia hermsii	31
90	1980-1995	The United States of America	-116.411	48.768	Polygon	Human	Borrelia hermsii	31
91	1980-1995	The United States of America	-117.148	45.532	Polygon	Human	Borrelia hermsii	31
92	1980-1995	The United States of America	-117.993	45.294	Polygon	Human	Borrelia hermsii	31
93	1980-1995	The United States of America	-117.672	44.687	Polygon	Human	Borrelia hermsii	31
94	1980-1995	The United States of America	-118.814	45.556	Polygon	Human	Borrelia hermsii	31
95	1980-1995	The United States of America	-121.634	45.508	Polygon	Human	Borrelia hermsii	31
96	1980-1995	The United States of America	-122.407	45.532	Polygon	Human	Borrelia hermsii	31
97	1980-1995	The United States of America	-121.146	44.604	Polygon	Human	Borrelia hermsii	31
98	1980-1995	The United States of America	-120.313	44.14	Polygon	Human	Borrelia hermsii	31
99	1980-1995	The United States of America	-121.348	43.938	Polygon	Human	Borrelia hermsii	31
100	1980-1995	The United States of America	-122.728	43.866	Polygon	Human	Borrelia hermsii	31
101	1980-1995	The United States of America	-120.432	42.831	Polygon	Human	Borrelia hermsii	31
102	1980-1995	The United States of America	-122.752	42.415	Polygon	Human	Borrelia hermsii	31
103	1980-1995	The United States of America	-123.513	42.343	Polygon	Human	Borrelia hermsii	31
104	2010-2013	Belgium	4.50639	51.2978	Point	Ixodes ricinus	Borrelia miyamotoi	32
105	2010-2013	Belgium	5.26611	50.1567	Point	Ixodes ricinus	Borrelia miyamotoi	32
106	2010-2013	Belgium	4.91361	51.2469	Point	Ixodes ricinus	Borrelia miyamotoi	32
107	2010-2013	Belgium	4.18972	51.0994	Point	Ixodes ricinus	Borrelia miyamotoi	32
108	2010-2013	Belgium	5.45472	50.1697	Point	Ixodes ricinus	Borrelia miyamotoi	32
109	2010-2013	The Netherlands	5.22361	52.1342	Point	Ixodes ricinus	Borrelia miyamotoi	32
110	2010-2013	The Netherlands	5.76778	52.0778	Point	Ixodes ricinus	Borrelia miyamotoi	32
111	2010-2013	The Netherlands	5.75611	50.7917	Point	Ixodes ricinus	Borrelia miyamotoi	32
112	2010-2013	The Netherlands	6.77389	53.0061	Point	Ixodes ricinus	Borrelia miyamotoi	32
113	2010-2013	The Netherlands	5.87944	52.1097	Point	Ixodes ricinus	Borrelia miyamotoi	32
114	2010-2013	The Netherlands	6.21861	51.9278	Point	Ixodes ricinus	Borrelia miyamotoi	32
115	2010-2013	The Netherlands	6.01222	50.7869	Point	Ixodes ricinus	Borrelia miyamotoi	32
116	2010-2013	The Netherlands	5.42722	51.4175	Point	Ixodes ricinus	Borrelia miyamotoi	32
117	2010-2013	The Netherlands	4.39639	52.1506	Point	Ixodes ricinus	Borrelia miyamotoi	32
118	2013	The United States of America	-115.889	45.3194	Point	Tamias amoenus	Borrelia hermsii	33
119	2013	The United States of America	-113.939	45.8077	Polygon	Ornithodoros hermsi	Borrelia hermsii	33
120	2013	The United States of America	-113.939	45.8077	Polygon	Human	Borrelia hermsii	33
121	2002-2004	Senegal	-15.929	15.981	Point	Ornithodoros sonrai	Borrelia crocidurae	47
122	2002-2004	Senegal	-16.0028	15.6089	Point	Ornithodoros sonrai	Borrelia crocidurae	47
123	2002-2004	Senegal	-16.0481	15.041	Point	Ornithodoros sonrai	Borrelia crocidurae	47
124	2002-2004	Senegal	-17.445	14.695	Point	Ornithodoros sonrai	Borrelia crocidurae	47
125	2002-2004	Senegal	-17.0275	14.624	Point	Ornithodoros sonrai	Borrelia crocidurae	47
126	2002-2004	Senegal	-17.515	14.749	Point	Ornithodoros sonrai	Borrelia crocidurae	47
127	2002-2004	Senegal	-16.315	14.2936	Point	Ornithodoros sonrai	Borrelia crocidurae	47
128	2002-2004	Senegal	-16.414	13.727	Point	Ornithodoros sonrai	Borrelia crocidurae	47
129	2002-2004	Senegal	-15.688	16.466	Point	Ornithodoros sonrai	Borrelia crocidurae	47
130	2002-2004	Mauritania	-11.0308	12.795	Point	Ornithodoros sonrai	Borrelia crocidurae	47
131	2002-2004	Mauritania	-13.1156	21.3653	Point	Ornithodoros sonrai	Borrelia crocidurae	47
132	2002-2004	Mauritania	-12.2531	17.983	Point	Ornithodoros sonrai	Borrelia crocidurae	47
133	2002-2004	Mauritania	-12.2531	16.6164	Point	Ornithodoros sonrai	Borrelia crocidurae	47
134	2002-2004	Mauritania	-12.0233	15.019	Point	Ornithodoros sonrai	Borrelia crocidurae	47
135	1995	The United States of America	-105.531	40.3364	Point	Tamias umbrinus	Borrelia hermsii	48
136	1995	The United States of America	-105.531	40.3364	Point	Human	Borrelia hermsii	48
137	1989-1990	Senegal	-16.926	14.791	Point	Tatera gambiana	Borrelia crocidurae	49
138	1989-1990	Senegal	-16.926	14.791	Point	Arvicanthis molticus	Borrelia crocidurae	49
139	1989-1990	Senegal	-16.926	14.791	Point	Mastomys erythroleucus	Borrelia crocidurae	49
140	1989-1990	Senegal	-15.688	16.466	Point	Mus Musculus	Borrelia crocidurae	49
141	1989-1990	Senegal	-15.688	16.466	Point	Arvicanthis molticus	Borrelia crocidurae	49
142	1989-1990	Senegal	-15.688	16.466	Point	Mastomys huberti	Borrelia crocidurae	49
143	1989-1990	Senegal	-17.11	14.7806	Point	Human	Borrelia crocidurae	49
144	1983-1984	Canada	-119.27	50.2394	Point	Human	Borrelia hermsii	52
145	2002	The United States of America	-114.217	47.843	Point	Human	Borrelia hermsii	53
146	2007	Mali	-4.231	14.0155	Point	Mastomys natalensis	Borrelia crocidurae	56
147	2007	Mali	-4.231	14.0155	Point	Mastomys erythroleucus	Borrelia crocidurae	56
148	2007	Mali	-3.89719	14.9235	Point	Arvicanthis niloticus	Borrelia crocidurae	56
149	2007	Mali	-3.89719	14.9235	Point	Crocidura viaria	Borrelia crocidurae	56
150	2007	Mali	-3.89719	14.9235	Point	Crocidura fulvastra	Borrelia crocidurae	56
151	2007	Mali	-9.827	14.1405	Point	Crocidura olivieri	Borrelia crocidurae	56
152	2007	Mali	-9.97569	14.122	Point	Praomys daltoni	Borrelia crocidurae	56
153	2007	Mali	-9.97569	14.122	Point	Crocidura olivieri	Borrelia crocidurae	56
154	2019	Mali	-8.33219	12.1122	Point	Crocidura olivieri	Borrelia crocidurae	56
155	2019	Mali	-8.335	12.0915	Point	Crocidura olivieri	Borrelia crocidurae	56
156	2019	Mali	-3.56819	14.3808	Point	Mastomys natalensis	Borrelia crocidurae	56
157	2019	Mali	-3.56819	14.3808	Point	Praomys daltoni	Borrelia crocidurae	56
158	2019	Mali	-2.84861	15.0237	Point	Praomys daltoni	Borrelia crocidurae	56
159	2019	Mali	-4.91669	13.3824	Point	Mastomys erythroleucus	Borrelia crocidurae	56
160	2019	Mali	-4.91669	13.3824	Point	Mastomys huberti	Borrelia crocidurae	56
161	2009	Mali	-7.98031	12.805	Point	Mastomys natalensis	Borrelia crocidurae	56
162	2010	Mali	-4.91669	13.3824	Point	Mastomys natalensis	Borrelia crocidurae	56
163	2010	Mali	-4.91669	13.3824	Point	Mastomys erythroleucus	Borrelia crocidurae	56
164	2010	Mali	-4.91669	13.3824	Point	Mastomys huberti	Borrelia crocidurae	56
165	2010	Mali	-7.15569	10.5891	Point	Mastomys natalensis	Borrelia crocidurae	56
166	2010	Mali	-7.15831	10.6163	Point	Mastomys natalensis	Borrelia crocidurae	56
167	2010	Mali	-4.91669	13.3824	Point	Mastomys natalensis	Borrelia crocidurae	56
168	2011	Mali	-3.6005	14.4004	Point	Mastomys natalensis	Borrelia crocidurae	56
169	2011	Mali	-3.6005	14.4004	Point	Crocidura olivieri	Borrelia crocidurae	56
170	2011	Mali	-3.65731	14.3552	Point	Mastomys natalensis	Borrelia crocidurae	56
171	2011	Mali	-3.65731	14.3552	Point	Crocidura olivieri	Borrelia crocidurae	56
172	2011	Mali	-3.65731	14.3552	Point	Mastomys natalensis	Borrelia crocidurae	56
173	2011	Mali	-3.65731	14.3552	Point	Praomys daltoni	Borrelia crocidurae	56
174	2011	Mali	-3.6005	14.4004	Point	Mastomys natalensis	Borrelia crocidurae	56
175	2011	Mali	-3.6005	14.4004	Point	Praomys daltoni	Borrelia crocidurae	56
176	2011-2012	Mali	-3.656	14.3552	Point	Ornithodoros sonrai	Borrelia crocidurae	56
177	2011-2012	Mali	-3.601	14.4004	Point	Ornithodoros sonrai	Borrelia crocidurae	56
178	2009	Russia	60.6083	56.8392	Point	Human	Borrelia miyamotoi	63
179	2016	Germany	10.8989	48.3675	Point	Ixodes ricinus	Borrelia miyamotoi	67
180	2010-2011	Senegal	-16.414	13.727	Point	Human	Borrelia crocidurae	72
181	2010-2011	Senegal	-16.398	14.482	Point	Human	Borrelia crocidurae	72
182	2010-2011	Senegal	-16.624	12.55	Point	Human	Borrelia crocidurae	72
183	2010-2011	Senegal	-12.31	12.5333	Point	Human	Borrelia crocidurae	72
184	2010-2011	Senegal	-14.0833	15.95	Point	Human	Borrelia crocidurae	72
185	2015	The United States of America	-91.8014	45.8542	Point	Ixodes scapularis	Borrelia miyamotoi	73
186	2013-2018	The United States of America	-109.064	34.1758	Point	Human	Borrelia hermsii	76
187	2012	The United States of America	-95.5692	40.2711	Point	Amblyomma americanum	Borrelia lonestari	79
188	2012	The United States of America	-95.9958	40.0575	Point	Amblyomma americanum	Borrelia lonestari	79
189	2012	The United States of America	-96.2511	41.0242	Point	Amblyomma americanum	Borrelia lonestari	79
190	2009	Poland	16.9847	51.155	Point	Ixodes ricinus	Borrelia miyamotoi	83
191	2009	Poland	17.9106	50.8944	Point	Ixodes ricinus	Borrelia miyamotoi	83
192	2008-2010	The United States of America	-114.035	47.875	Point	Peromyscus maniculatus	Borrelia hermsii	85
193	2008-2010	The United States of America	-114.035	47.875	Point	Tamiasciurus hudsonicus	Borrelia hermsii	85
194	2008-2010	The United States of America	-114.035	47.875	Point	Microtus sp.	Borrelia hermsii	85
195	2008-2010	The United States of America	-114.035	47.875	Point	Tamias ruficaudus	Borrelia hermsii	85
196	2008-2010	The United States of America	-114.035	47.875	Point	Tamias amoenus	Borrelia hermsii	85
197	2008-2010	The United States of America	-114.035	47.875	Point	Glaucomys sabrinus	Borrelia hermsii	85
198	2008-2010	The United States of America	-114.035	47.875	Point	Zapus princeps	Borrelia hermsii	85
199	2008-2010	The United States of America	-114.035	47.875	Point	Sorex sp.	Borrelia hermsii	85
200	2009-2010	The United States of America	-114.201	47.901	Point	Peromyscus maniculatus	Borrelia hermsii	85
201	2009-2010	The United States of America	-114.201	47.901	Point	Tamiasciurus hudsonicus	Borrelia hermsii	85
202	2009-2010	The United States of America	-114.201	47.901	Point	Tamias ruficaudus	Borrelia hermsii	85
203	2009-2010	The United States of America	-114.201	47.901	Point	Glaucomys sabrinus	Borrelia hermsii	85
204	2008-2010	The United States of America	-114.295	47.798	Point	Peromyscus maniculatus	Borrelia hermsii	85
205	2008-2010	The United States of America	-114.295	47.798	Point	Tamias ruficaudus	Borrelia hermsii	85
206	2008-2010	The United States of America	-114.295	47.798	Point	Spermophilus columbianus	Borrelia hermsii	85
207	2008-2010	The United States of America	-114.217	47.843	Point	Peromyscus maniculatus	Borrelia hermsii	85
208	2008-2010	The United States of America	-114.217	47.843	Point	Tamiasciurus hudsonicus	Borrelia hermsii	85
209	2009-2010	The United States of America	-114.235	47.821	Point	Peromyscus maniculatus	Borrelia hermsii	85
210	2009-2010	The United States of America	-114.235	47.821	Point	Tamiasciurus hudsonicus	Borrelia hermsii	85
211	2009-2010	The United States of America	-114.235	47.821	Point	Microtus sp.	Borrelia hermsii	85
212	2008-2010	The United States of America	-114.217	47.843	Point	Ornithodoros hermsi	Borrelia hermsii	85
213	2008-2010	The United States of America	-114.235	47.821	Point	Ornithodoros hermsi	Borrelia hermsii	85
214	2008-2010	The United States of America	-114.035	47.875	Point	Ornithodoros hermsi	Borrelia hermsii	85
215	2014	The United States of America	-111.734	35.3269	Point	Human	Borrelia hermsii	94
216	2011-2012	Senegal	-16.414	13.727	Point	Ornithodoros sonrai	Borrelia crocidurae	101
217	2011-2012	Senegal	-15.996	13.982	Point	Ornithodoros sonrai	Borrelia crocidurae	101
218	2005	The United States of America	-119.995	38.9369	Point	Human	Borrelia hermsii	123
219	2005	The United States of America	-119.995	38.9369	Point	Human	Borrelia hermsii	123
220	2004	The United States of America	-119.995	38.9369	Point	Human	Borrelia hermsii	123
221	2006	China	120.822	32.9913	Point	Elaphurus davidianus	Borrelia miyamotoi	127
222	2016	China	120.822	32.9913	Point	Haemaphysalis longicornis	Borrelia miyamotoi	127
223	2016	Poland	14.6669	53.6692	Point	Ixodes ricinus	Borrelia miyamotoi	133
224	2016	Poland	14.8817	54.0456	Point	Ixodes ricinus	Borrelia miyamotoi	133
225	2013	Sweden	16.4138	56.2344	Point	Ixodes ricinus	Borrelia miyamotoi	134
226	2005	The United States of America	-83.358	33.885	Point	Odocoileus virginianus	Borrelia lonestari	137
227	2014	The Netherlands	5.76167	52.0128	Point	Ixodes ricinus	Borrelia miyamotoi	138
228	2015	The Netherlands	5.59028	51.9528	Point	Ixodes ricinus	Borrelia miyamotoi	138
229	2016	The Netherlands	5.69056	52.0278	Point	Ixodes ricinus	Borrelia miyamotoi	138
230	2015	The Netherlands	5.80944	51.9986	Point	Ixodes ricinus	Borrelia miyamotoi	138
231	2012	The Netherlands	5.81528	52.0267	Point	Ixodes ricinus	Borrelia miyamotoi	138
232	2013	Slovakia	17.0772	48.1856	Point	Ixodes ricinus	Borrelia miyamotoi	140
233	2010	Slovakia	17.0942	48.1578	Point	Ixodes ricinus	Borrelia miyamotoi	140
234	2014	The United States of America	-74.4072	40.2033	Point	Ixodes scapularis	Borrelia miyamotoi	141
235	2002	Senegal	-16.414	13.727	Point	Mastomys erythroleucus	Borrelia crocidurae	144
236	2002	Senegal	-16.414	13.727	Point	Crocidura olivieri	Borrelia crocidurae	144
237	2002	Senegal	-16.414	13.727	Point	Mus musculus	Borrelia crocidurae	144
238	2002	Senegal	-16.414	13.727	Point	Rattus rattus	Borrelia crocidurae	144
239	2002	Senegal	-16.623	14.713	Point	Crocidura olivieri	Borrelia crocidurae	144
240	2002	Senegal	-16.623	14.713	Point	Mastomys erythroleucus	Borrelia crocidurae	144
241	2002	Senegal	-16.623	14.713	Point	Arvicanthis niloticus	Borrelia crocidurae	144
242	2006	Mauritania	-15.9	18.65	Point	Gerbillus tarabuli	Borrelia crocidurae	144
243	2006	Mauritania	-14.9	18.66	Point	Gerbillus gerbillus	Borrelia crocidurae	144
244	2003	Mali	-8.0333	14.1167	Point	Mastomys erythroleucus	Borrelia crocidurae	144
245	2007	Mali	-3.95	14.8667	Point	Mastomys huberti	Borrelia crocidurae	144
246	2007	Mali	-7.9833	14.4667	Point	Mastomys natalensis	Borrelia crocidurae	144
247	2007	Mali	-7.9833	14.4667	Point	Praomys daltoni	Borrelia crocidurae	144
248	2007	Mali	-9.4333	15.0333	Point	Praomys daltoni	Borrelia crocidurae	144
249	2007	Mali	-9.8333	14.9667	Point	Praomys daltoni	Borrelia crocidurae	144
250	2006	Mali	-8.6	14.9	Point	Praomys daltoni	Borrelia crocidurae	144
251	2006	Mali	-8.6	14.9	Point	Mastomys natalensis	Borrelia crocidurae	144
252	2019	Morocco	-5.96667	34	Point	Ornithodoros sonrai	Borrelia crocidurae	144
253	2003	Morocco	-1.95	34.0833	Point	Ornithodoros sonrai	Borrelia crocidurae	144
254	2009	Morocco	-6.03333	31.7333	Point	Ornithodoros sonrai	Borrelia crocidurae	144
255	2006	Morocco	-4.16667	30.9333	Point	Ornithodoros sonrai	Borrelia crocidurae	144
256	2006	Morocco	-7.91667	29.8833	Point	Ornithodoros sonrai	Borrelia crocidurae	144
257	2009	Algeria	5.96667	34.9167	Point	Ornithodoros sonrai	Borrelia crocidurae	144
258	2010	Tunisia	11.0333	33.1333	Point	Ornithodoros sonrai	Borrelia crocidurae	144
259	2003	Mauritania	-11.9333	15.0167	Point	Ornithodoros sonrai	Borrelia crocidurae	144
260	2003	Mauritania	-11.9833	15.9333	Point	Ornithodoros sonrai	Borrelia crocidurae	144
261	2003-2004	Mauritania	-11.7667	17.9833	Point	Ornithodoros sonrai	Borrelia crocidurae	144
262	2006	Mauritania	-9.01667	17	Point	Ornithodoros sonrai	Borrelia crocidurae	144
263	2006	Mauritania	-13	16.1667	Point	Ornithodoros sonrai	Borrelia crocidurae	144
264	2005	Senegal	-14.9833	14.0167	Point	Ornithodoros sonrai	Borrelia crocidurae	144
265	2003	Senegal	-11.95	14.0833	Point	Ornithodoros sonrai	Borrelia crocidurae	144
266	2005	Senegal	-12.8667	14.0667	Point	Ornithodoros sonrai	Borrelia crocidurae	144
267	2003	Senegal	-14.3	16.45	Point	Ornithodoros sonrai	Borrelia crocidurae	144
268	2003	Senegal	-15.9833	15.5	Point	Ornithodoros sonrai	Borrelia crocidurae	144
269	2002	Senegal	-16	15.0667	Point	Ornithodoros sonrai	Borrelia crocidurae	144
270	2003	Senegal	-15.9833	14.5	Point	Ornithodoros sonrai	Borrelia crocidurae	144
271	2003	Senegal	-15.6	13.7167	Point	Ornithodoros sonrai	Borrelia crocidurae	144
272	2003	Senegal	-15.6333	13.6833	Point	Ornithodoros sonrai	Borrelia crocidurae	144
273	2002	Senegal	-15.5333	13.75	Point	Ornithodoros sonrai	Borrelia crocidurae	144
274	2002	Senegal	-15.55	13.75	Point	Ornithodoros sonrai	Borrelia crocidurae	144
275	2002	Senegal	-15.5333	13.7333	Point	Ornithodoros sonrai	Borrelia crocidurae	144
276	2002	Senegal	-15.5833	13.7167	Point	Ornithodoros sonrai	Borrelia crocidurae	144
277	2008	Senegal	-11.6667	13.9667	Point	Ornithodoros sonrai	Borrelia crocidurae	144
278	2008	Senegal	-14.3833	13.5833	Point	Ornithodoros sonrai	Borrelia crocidurae	144
279	2008	Senegal	-11.15	13.5333	Point	Ornithodoros sonrai	Borrelia crocidurae	144
280	2003	Mali	-8.03333	14.1167	Point	Ornithodoros sonrai	Borrelia crocidurae	144
281	2005	Mali	0.131804	15.9833	Point	Ornithodoros sonrai	Borrelia crocidurae	144
282	2007	Mali	-4.53333	13.9667	Point	Ornithodoros sonrai	Borrelia crocidurae	144
283	2007	Mali	-8.51667	15.4	Point	Ornithodoros sonrai	Borrelia crocidurae	144
284	2007	Mali	-7.985	15.45	Point	Ornithodoros sonrai	Borrelia crocidurae	144
285	2007	Mali	-7.5	15.3333	Point	Ornithodoros sonrai	Borrelia crocidurae	144
286	2005	Mali	0.566667	15.5	Point	Ornithodoros sonrai	Borrelia crocidurae	144
287	2006	Mali	-9.03333	15.0167	Point	Ornithodoros sonrai	Borrelia crocidurae	144
288	2006	Mali	-10	15	Point	Ornithodoros sonrai	Borrelia crocidurae	144
289	2006	Mali	-8.9	15.1167	Point	Ornithodoros sonrai	Borrelia crocidurae	144
290	2007	Mali	-6.48333	14.9833	Point	Ornithodoros sonrai	Borrelia crocidurae	144
291	2007	Mali	-8.98333	14.5	Point	Ornithodoros sonrai	Borrelia crocidurae	144
292	2007	Mali	-7.48333	14.5	Point	Ornithodoros sonrai	Borrelia crocidurae	144
293	2007	Mali	-7.98333	14.4833	Point	Ornithodoros sonrai	Borrelia crocidurae	144
294	2008	Gambia	-14.3833	13.5833	Point	Ornithodoros sonrai	Borrelia crocidurae	144
295	2011	Japan	145.222	44.1781	Point	Apodemus argenteus	Borrelia miyamotoi	147
296	2011	Japan	145.222	44.1781	Point	Apodemus speciosus	Borrelia miyamotoi	147
297	2011	Japan	145.222	44.1781	Point	Myodes rufocanus	Borrelia miyamotoi	147
298	2011	Japan	145.222	44.1781	Point	Myodes rutilus	Borrelia miyamotoi	147
299	2011	Japan	142.884	43.0131	Point	Apodemus argenteus	Borrelia miyamotoi	147
300	2011	Japan	142.884	43.0131	Point	Apodemus speciosus	Borrelia miyamotoi	147
301	2011	Japan	142.884	43.0131	Point	Myodes rufocanus	Borrelia miyamotoi	147
302	2011	Japan	142.884	43.0131	Point	Myodes rutilus	Borrelia miyamotoi	147
303	2011	Japan	145.222	44.1781	Polygon	Ixodes persulcatus	Borrelia miyamotoi	147
304	2011	Japan	142.884	43.0131	Polygon	Ixodes persulcatus	Borrelia miyamotoi	147
305	2013-2014	The Netherlands	4.56611	52.3433	Point	Ixodes persulcatus	Borrelia miyamotoi	148
306	2013-2014	The Netherlands	6.24167	51.9206	Point	Ixodes persulcatus	Borrelia miyamotoi	148
307	2013-2014	The Netherlands	5.74722	52.0156	Point	Ixodes persulcatus	Borrelia miyamotoi	148
308	2013-2014	The Netherlands	4.605	52.4378	Point	Ixodes persulcatus	Borrelia miyamotoi	148
309	2013-2014	The Netherlands	5.945	52.0975	Point	Ixodes persulcatus	Borrelia miyamotoi	148
310	2013-2014	The Netherlands	5.91361	52.2736	Point	Ixodes persulcatus	Borrelia miyamotoi	148
311	2013-2014	The Netherlands	5.61472	51.7592	Point	Ixodes persulcatus	Borrelia miyamotoi	148
312	2013-2014	The Netherlands	5.31917	51.4231	Point	Ixodes persulcatus	Borrelia miyamotoi	148
313	2013-2014	The Netherlands	6.52111	52.7536	Point	Ixodes persulcatus	Borrelia miyamotoi	148
314	2013-2014	The Netherlands	5.59	51.7122	Point	Ixodes persulcatus	Borrelia miyamotoi	148
315	2013-2014	The Netherlands	4.67194	52.7758	Point	Ixodes persulcatus	Borrelia miyamotoi	148
316	2013-2014	The Netherlands	5.81	52.0317	Point	Ixodes persulcatus	Borrelia miyamotoi	148
317	2013-2014	The Netherlands	6.29556	52.7833	Point	Ixodes persulcatus	Borrelia miyamotoi	148
318	2013-2014	The Netherlands	5.35028	52.0606	Point	Ixodes persulcatus	Borrelia miyamotoi	148
319	2013-2014	The Netherlands	5.81306	52.2592	Point	Ixodes persulcatus	Borrelia miyamotoi	148
320	2013-2014	The Netherlands	5.22861	52.1619	Point	Ixodes persulcatus	Borrelia miyamotoi	148
321	2013-2014	The Netherlands	6.24028	52.8794	Point	Ixodes persulcatus	Borrelia miyamotoi	148
322	2013-2014	The Netherlands	6.75528	53.0128	Point	Ixodes persulcatus	Borrelia miyamotoi	148
323	2003-2011	Croatia	16.3947	45.7189	Point	Apodemus flavicollis	Borrelia miyamotoi	149
324	2003-2011	Croatia	16.3947	45.7189	Point	Apodemus agrarius	Borrelia miyamotoi	149
325	2003-2011	Croatia	16.3947	45.7189	Point	Sorex araneus	Borrelia miyamotoi	149
326	2003-2011	Croatia	18.5664	45.2883	Point	Apodemus flavicollis	Borrelia miyamotoi	149
327	2003-2011	Croatia	18.5664	45.2883	Point	Apodemus agrarius	Borrelia miyamotoi	149
328	2003-2011	Croatia	18.5664	45.2883	Point	Sorex araneus	Borrelia miyamotoi	149
329	2003-2011	Croatia	19.3753	45.2067	Point	Apodemus flavicollis	Borrelia miyamotoi	149
330	2003-2011	Croatia	19.3753	45.2067	Point	Apodemus agrarius	Borrelia miyamotoi	149
331	2003-2011	Croatia	19.3753	45.2067	Point	Sorex araneus	Borrelia miyamotoi	149
332	2003-2011	Croatia	18.6911	45.1914	Point	Apodemus flavicollis	Borrelia miyamotoi	149
333	2003-2011	Croatia	18.6911	45.1914	Point	Apodemus agrarius	Borrelia miyamotoi	149
334	2003-2011	Croatia	18.6911	45.1914	Point	Sorex araneus	Borrelia miyamotoi	149
335	2014-2015	Hungary	18.7667	46.1167	Polygon	Apodemus flavicollis	Borrelia miyamotoi	151
336	2014-2015	Hungary	18.7667	46.1167	Polygon	Ixodes ricinus	Borrelia miyamotoi	151
337	2014-2015	Hungary	18.7667	46.1167	Polygon	Ixodes ricinus	Borrelia miyamotoi	151
338	2014	Germany	14.4699	51.1861	Polygon	Ixodes ricinus	Borrelia miyamotoi	152
339	2015	Poland	19.48	51.7733	Polygon	Ixodes ricinus	Borrelia miyamotoi	153
340	2016	Poland	20.0339	51.52	Polygon	Ixodes ricinus	Borrelia miyamotoi	153
341	2015	Poland	21.0844	52.7039	Polygon	Ixodes ricinus	Borrelia miyamotoi	153
342	2012	Poland	21.0717	52.2344	Polygon	Ixodes ricinus	Borrelia miyamotoi	153
343	2013	Poland	22.0467	52.4011	Polygon	Ixodes ricinus	Borrelia miyamotoi	153
344	2010	Poland	23.1497	52.03	Polygon	Ixodes ricinus	Borrelia miyamotoi	153
345	2014	The United States of America	-86.8469	35.8953	Point	Amblyomma americanum	Borrelia lonestari	156
346	2019	Finland	21.9519	60.2344	Point	Ixodes ricinus	Borrelia miyamotoi	158
347	2003	Finland	21.5133	63.1339	Point	Ixodes ricinus	Borrelia miyamotoi	158
348	2013-2014	Finland	21.6636	60.2744	Point	Ixodes ricinus	Borrelia miyamotoi	158
349	2010-2012	The Netherlands	3.72667	51.5539	Point	Dermacentor reticulatus	Borrelia miyamotoi	159
350	2013-2017	Finland	21.9519	60.2344	Point	Ixodes ricinus	Borrelia miyamotoi	160
351	2015	The Netherlands	6.35593	52.9022	Point	Ixodes ricinus	Borrelia miyamotoi	161
352	2015	The Netherlands	5.57308	51.7553	Point	Ixodes ricinus	Borrelia miyamotoi	161
353	2015	The Netherlands	6.13083	51.1831	Point	Ixodes ricinus	Borrelia miyamotoi	161
354	2015	The Netherlands	5.80647	51.5203	Point	Ixodes ricinus	Borrelia miyamotoi	161
355	2015	The Netherlands	5.01724	51.6106	Point	Ixodes ricinus	Borrelia miyamotoi	161
356	2015	The Netherlands	5.75073	52.0077	Point	Ixodes ricinus	Borrelia miyamotoi	161
357	2015	The Netherlands	4.60777	52.502	Point	Ixodes ricinus	Borrelia miyamotoi	161
358	2015	The Netherlands	4.60777	52.502	Point	Ixodes ricinus	Borrelia miyamotoi	161
359	2015	The Netherlands	4.64124	52.6678	Point	Ixodes ricinus	Borrelia miyamotoi	161
360	2015	The Netherlands	5.59554	51.9558	Point	Ixodes ricinus	Borrelia miyamotoi	161
361	2015-2018	Finland	20.9475	59.8892	Point	Ixodes ricinus	Borrelia miyamotoi	162
362	2015-2018	Finland	23.2	59.8419	Point	Ixodes ricinus	Borrelia miyamotoi	162
363	2015	Finland	21.9519	60.2344	Point	Ixodes ricinus	Borrelia miyamotoi	163
364	2013-2017	Germany	9.73833	52.3753	Point	Ixodes ricinus	Borrelia miyamotoi	164
365	2013-2017	Germany	9.73833	52.3753	Point	Ixodes ricinus	Borrelia miyamotoi	164
366	2016-2017	Finland	24.661	60.2243	Point	Ixodes ricinus	Borrelia miyamotoi	168
367	2011-2014	The United States of America	-76.1704	38.9857	Point	Felis catus	Borrelia miyamotoi	175
368	2011-2014	The United States of America	-76.1704	38.9857	Point	Dermacentor variabilis	Borrelia miyamotoi	175
369	2011-2014	The United States of America	-76.1704	38.9857	Point	Ixodes scapularis	Borrelia miyamotoi	175
370	2009	The United States of America	-84.1846	36.1065	Polygon	Meleagris gallopavo	Borrelia miyamotoi	178
371	2009	The United States of America	-84.135	36.387	Polygon	Meleagris gallopavo	Borrelia miyamotoi	178
372	2009	The United States of America	-84.975	35.954	Polygon	Meleagris gallopavo	Borrelia miyamotoi	178
373	2009	The United States of America	-87.379	36.48	Polygon	Meleagris gallopavo	Borrelia miyamotoi	178
374	2009	The United States of America	-84.63	36.1394	Polygon	Meleagris gallopavo	Borrelia miyamotoi	178
375	2009	The United States of America	-84.505	35.8506	Polygon	Meleagris gallopavo	Borrelia miyamotoi	178
376	2009	The United States of America	-83.845	36.302	Polygon	Meleagris gallopavo	Borrelia miyamotoi	178
377	2010-2012	The United States of America	-82.9677	29.4906	Point	Amblyomma americanum	Borrelia lonestari	180
378	2010-2012	The United States of America	-81.6392	29.8906	Point	Amblyomma americanum	Borrelia lonestari	180
379	2010-2012	The United States of America	-82.9306	29.5911	Point	Amblyomma americanum	Borrelia lonestari	180
380	2010-2012	The United States of America	-82.4497	29.7411	Point	Amblyomma americanum	Borrelia lonestari	180
381	2010-2012	The United States of America	-82.7647	29.9681	Point	Amblyomma americanum	Borrelia lonestari	180
382	2012-2013	The United States of America	-122.548	38.5408	Point	Ixodes pacificus	Borrelia miyamotoi	184
383	2012-2013	The United States of America	-122.186	37.3519	Point	Ixodes pacificus	Borrelia miyamotoi	184
384	2012-2013	The United States of America	-122.161	37.3517	Point	Ixodes pacificus	Borrelia miyamotoi	184
385	2012-2013	The United States of America	-122.15	37.3072	Point	Ixodes pacificus	Borrelia miyamotoi	184
386	2012-2013	The United States of America	-122.263	37.3906	Point	Ixodes pacificus	Borrelia miyamotoi	184
387	2012-2013	The United States of America	-122.237	37.3608	Point	Ixodes pacificus	Borrelia miyamotoi	184
388	2012-2013	The United States of America	-122.49	37.9992	Point	Ixodes pacificus	Borrelia miyamotoi	184
389	2014	The United States of America	-121.829	37.381	Point	Peromyscus californicus	Borrelia miyamotoi	185
390	2014	The United States of America	-122.246	37.365	Point	Peromyscus boylii	Borrelia miyamotoi	185
391	2014	The United States of America	-122.262	37.389	Point	Peromyscus californicus	Borrelia miyamotoi	185
392	2014	The United States of America	-121.829	37.381	Point	Neotoma fuscipes	Borrelia miyamotoi	185
393	2014	The United States of America	-122.262	37.389	Point	Peromyscus boylii	Borrelia miyamotoi	185
394	2015	Hungary	19.146	47.481	Point	Ixodes ricinus	Borrelia miyamotoi	189
395	2015-2018	The United States of America	-122.618	38.0433	Polygon	Ixodes pacificus	Borrelia miyamotoi	191
396	2015-2018	The United States of America	-121.387	36.2275	Polygon	Ixodes pacificus	Borrelia miyamotoi	191
397	2015-2018	The United States of America	-122.321	38.4933	Polygon	Ixodes pacificus	Borrelia miyamotoi	191
398	2015-2018	The United States of America	-122.044	36.9933	Polygon	Ixodes pacificus	Borrelia miyamotoi	191
399	2015-2018	The United States of America	-122.421	38.2856	Polygon	Ixodes pacificus	Borrelia miyamotoi	191
400	2012	The United States of America	-122.263	37.3906	Point	Ixodes pacificus	Borrelia miyamotoi	192
401	2012	The United States of America	-122.237	37.3608	Point	Ixodes pacificus	Borrelia miyamotoi	192
402	2012	The United States of America	-121.509	37.1953	Point	Ixodes pacificus	Borrelia miyamotoi	192
403	2012	The United States of America	-122.077	37.2258	Point	Ixodes pacificus	Borrelia miyamotoi	192
404	2012	The United States of America	-121.933	37.1861	Point	Ixodes pacificus	Borrelia miyamotoi	192
405	2012	The United States of America	-122.18	37.3339	Point	Ixodes pacificus	Borrelia miyamotoi	192
406	2012	The United States of America	-122.49	37.9992	Point	Ixodes pacificus	Borrelia miyamotoi	192
407	2008	Turkey	28.0956	36.9347	Point	Ixodes ricinus	Borrelia miyamotoi	193
408	2015-2017	Spain	-5.25631	43.5134	Point	Ixodes ricinus	Borrelia miyamotoi	198
409	2015-2017	Spain	-6.47047	42.9986	Point	Ixodes ricinus	Borrelia miyamotoi	198
410	2015-2017	Spain	-5.01853	42.911	Point	Ixodes ricinus	Borrelia miyamotoi	198
411	2015-2017	Spain	-5.25631	43.5134	Point	Ixodes ricinus	Borrelia miyamotoi	198
412	2015-2017	Spain	-5.01853	42.911	Point	Ixodes ricinus	Borrelia miyamotoi	198
413	2016	Italy	7.08306	45.14	Point	Ixodes ricinus	Borrelia miyamotoi	200
414	2018	Germany	13.3455	54.1303	Point	Ixodes ricinus	Borrelia miyamotoi	201
415	2018	Germany	13.4074	54.0488	Point	Ixodes ricinus	Borrelia miyamotoi	201
416	2018	Germany	13.4291	54.095	Point	Ixodes ricinus	Borrelia miyamotoi	201
417	2018	Germany	13.1679	54.4684	Point	Ixodes ricinus	Borrelia miyamotoi	201
418	2015	Serbia	19.7711	45.2411	Point	Ixodes ricinus	Borrelia miyamotoi	203
419	2008	Norway	6.64778	58.1025	Point	Ixodes ricinus	Borrelia miyamotoi	207
420	2016-2019	Poland	21.073	52.234	Point	Ixodes ricinus	Borrelia miyamotoi	208
421	2008-2014	France	2.48333	48.6667	Point	Ixodes ricinus	Borrelia miyamotoi	209
422	2017-2020	France	7.51397	43.9375	Point	Ixodes ricinus	Borrelia miyamotoi	211
423	2017-2020	France	7.61444	44.0636	Point	Ixodes ricinus	Borrelia miyamotoi	211
424	2017-2020	France	7.59339	44.0889	Point	Ixodes ricinus	Borrelia miyamotoi	211
425	2017-2020	France	7.41322	43.9413	Point	Ixodes ricinus	Borrelia miyamotoi	211
426	2008	The United States of America	-74.1725	40.2886	Point	Amblyomma americanum	Borrelia lonestari	213
427	2008	The United States of America	-74.2833	40.2175	Point	Amblyomma americanum	Borrelia lonestari	213
428	2008	The United States of America	-74.1906	40.1675	Point	Amblyomma americanum	Borrelia lonestari	213
429	2008	The United States of America	-74.4081	40.2036	Point	Amblyomma americanum	Borrelia lonestari	213
430	2008	The United States of America	-74.0561	40.2089	Point	Amblyomma americanum	Borrelia lonestari	213
431	2008	The United States of America	-74.0925	40.2903	Point	Amblyomma americanum	Borrelia lonestari	213
432	2019	Finland	24.704	64.9664	Point	Ixodes pacificus	Borrelia miyamotoi	214
433	2019	Finland	24.7756	64.947	Point	Ixodes pacificus	Borrelia miyamotoi	214
434	2019	Finland	24.8011	64.9535	Point	Ixodes pacificus	Borrelia miyamotoi	214
435	2016	Switzerland	7.64273	47.566	Point	Ixodes ricinus	Borrelia miyamotoi	217
436	2016	Switzerland	7.58831	47.5583	Point	Ixodes ricinus	Borrelia miyamotoi	217
437	2016	Switzerland	7.46047	47.0021	Point	Ixodes ricinus	Borrelia miyamotoi	217
438	2016	Switzerland	6.09756	46.2127	Point	Ixodes ricinus	Borrelia miyamotoi	217
439	2016	Switzerland	6.63744	46.529	Point	Ixodes ricinus	Borrelia miyamotoi	217
440	2016	Switzerland	6.92453	46.9916	Point	Ixodes ricinus	Borrelia miyamotoi	217
441	2016	Switzerland	6.92584	47.0007	Point	Ixodes ricinus	Borrelia miyamotoi	217
442	2016	Switzerland	8.50866	47.375	Point	Ixodes ricinus	Borrelia miyamotoi	217
443	2016	Switzerland	8.515	47.403	Point	Ixodes ricinus	Borrelia miyamotoi	217
444	2017-2018	The United States of America	-97.4653	35.4894	Point	Amblyomma americanum	Borrelia lonestari	219
445	2017-2018	The United States of America	-97.4883	35.5192	Point	Amblyomma americanum	Borrelia lonestari	219
446	2017-2018	The United States of America	-97.4461	35.6467	Point	Amblyomma americanum	Borrelia lonestari	219
447	2017-2018	The United States of America	-97.435	35.4581	Point	Amblyomma americanum	Borrelia lonestari	219
448	2017-2018	The United States of America	-97.4975	35.5078	Point	Amblyomma americanum	Borrelia lonestari	219
449	2017-2018	The United States of America	-97.4761	35.4414	Point	Amblyomma americanum	Borrelia lonestari	219
450	2017-2018	The United States of America	-97.3244	35.6678	Point	Amblyomma americanum	Borrelia lonestari	219
451	2017-2018	The United States of America	-97.5164	35.4597	Point	Amblyomma americanum	Borrelia lonestari	219
452	2017-2018	The United States of America	-95.8628	35.9986	Point	Amblyomma americanum	Borrelia lonestari	219
453	2017-2018	The United States of America	-97.3975	35.5306	Point	Amblyomma americanum	Borrelia lonestari	219
454	2011	The United States of America	-119.667	39.1997	Polygon	Odocoileus hemionus	Borrelia hermsii	221
455	2011	The United States of America	-116.946	39.9194	Polygon	Odocoileus hemionus	Borrelia hermsii	221
456	2011	The United States of America	-115.283	41.21	Polygon	Odocoileus hemionus	Borrelia hermsii	221
457	2009-2012	The United States of America	-116.911	34.2431	Point	Neotoma macrotis	Borrelia hermsii	222
458	2009-2012	The United States of America	-116.911	34.2431	Point	Tamias speciousus	Borrelia hermsii	222
459	2009-2012	The United States of America	-116.911	34.2431	Point	Tamias merriami	Borrelia hermsii	222
460	2016	Ukraine	30.3053	50.3189	Point	Ixodes ricinus	Borrelia miyamotoi	227
461	2016	Ukraine	30.4678	50.4564	Point	Ixodes ricinus	Borrelia miyamotoi	227
462	2016	Ukraine	30.5772	50.4178	Point	Ixodes ricinus	Borrelia miyamotoi	227
463	2016	Ukraine	30.6089	50.3367	Point	Ixodes ricinus	Borrelia miyamotoi	227
464	2016	Ukraine	30.5053	50.3467	Point	Ixodes ricinus	Borrelia miyamotoi	227
465	2016	Ukraine	30.5797	50.4244	Point	Ixodes ricinus	Borrelia miyamotoi	227
466	2016	Ukraine	30.4731	50.4789	Point	Ixodes ricinus	Borrelia miyamotoi	227
467	2010-2015	Russia	87.3	51.7833	Point	Ixodes persulcatus	Borrelia miyamotoi	228
468	2010-2015	Russia	87.3	51.7833	Point	Ixodes persulcatus	Borrelia miyamotoi	228
469	2010-2015	Russia	85.6	51.6	Point	Ixodes pavlovskyi	Borrelia miyamotoi	228
470	2010-2015	Russia	85.6	51.6	Point	Ixodes pavlovskyi	Borrelia miyamotoi	228
471	2010-2015	Russia	83.1167	54.6	Point	Ixodes persulcatus	Borrelia miyamotoi	228
472	2010-2015	Russia	83.0833	54.8333	Point	Ixodes persulcatus	Borrelia miyamotoi	228
473	2010-2015	Russia	83.15	54.7667	Point	Ixodes persulcatus	Borrelia miyamotoi	228
474	2010-2015	Russia	83.6	55	Point	Ixodes persulcatus	Borrelia miyamotoi	228
475	2010-2015	Russia	83.1333	54.8833	Point	Ixodes persulcatus	Borrelia miyamotoi	228
476	2010-2015	Russia	83.1167	54.6	Point	Ixodes pavlovskyi	Borrelia miyamotoi	228
477	2010-2015	Russia	83.0833	54.8333	Point	Ixodes pavlovskyi	Borrelia miyamotoi	228
478	2010-2015	Russia	83.15	54.7667	Point	Ixodes pavlovskyi	Borrelia miyamotoi	228
479	2010-2015	Russia	83.6	55	Point	Ixodes pavlovskyi	Borrelia miyamotoi	228
480	2010-2015	Russia	83.1333	54.8833	Point	Ixodes pavlovskyi	Borrelia miyamotoi	228
481	2017	Iran	53.0591	36.5661	Point	Ixodes ricinus	Borrelia miyamotoi	234
482	2019	Iran	52.3499	36.4719	Point	Ixodes ricinus	Borrelia miyamotoi	234
483	2003	The United States of America	-80.7083	32.1783	Point	Odocoileus virginianus	Borrelia lonestari	237
484	2003	The United States of America	-94.0228	36.4567	Point	Odocoileus virginianus	Borrelia lonestari	237
485	2003	The United States of America	-75.5483	35.825	Point	Odocoileus virginianus	Borrelia lonestari	237
486	2003	The United States of America	-76.13	35.5272	Point	Odocoileus virginianus	Borrelia lonestari	237
487	2003	The United States of America	-81.1072	31.6736	Point	Odocoileus virginianus	Borrelia lonestari	237
488	2015-2016	The United States of America	-76.91	39.32	Point	Ixodes scapularis	Borrelia miyamotoi	240
489	2015-2016	The United States of America	-76.83	39.21	Point	Ixodes scapularis	Borrelia miyamotoi	240
490	2015-2016	The United States of America	-76.88	39.29	Point	Ixodes scapularis	Borrelia miyamotoi	240
491	2015-2016	The United States of America	-77.76	39.61	Point	Ixodes scapularis	Borrelia miyamotoi	240
492	2015-2016	The United States of America	-76.87	39.15	Point	Ixodes scapularis	Borrelia miyamotoi	240
493	2015-2016	The United States of America	-76.9	39.2	Point	Ixodes scapularis	Borrelia miyamotoi	240
494	2015-2016	The United States of America	-76.87	39.31	Point	Ixodes scapularis	Borrelia miyamotoi	240
495	2015-2016	The United States of America	-76.92	39.02	Point	Ixodes scapularis	Borrelia miyamotoi	240
496	2008-2012	France	7.15	47.9167	Polygon	Ixodes ricinus	Borrelia miyamotoi	241
497	2008-2012	France	7.45	48.6167	Polygon	Ixodes ricinus	Borrelia miyamotoi	241
498	2008-2012	Denmark	12.35	55.7	Polygon	Ixodes ricinus	Borrelia miyamotoi	241
499	2008-2012	Denmark	12.3333	56.0333	Polygon	Ixodes ricinus	Borrelia miyamotoi	241
500	2008-2012	The Netherlands	4.81667	52.2833	Polygon	Ixodes ricinus	Borrelia miyamotoi	241
501	2008-2012	The Netherlands	5.3	52.0833	Polygon	Ixodes ricinus	Borrelia miyamotoi	241
502	2015-2018	Austria	12.1236	47.6114	Polygon	Ixodes ricinus	Borrelia miyamotoi	243
503	2015-2018	Austria	16.3728	48.2106	Polygon	Ixodes ricinus	Borrelia miyamotoi	243
504	2015-2018	Austria	16.3731	48.2089	Point	Human	Borrelia miyamotoi	243
505	1990	The United States of America	-118.357	47.5683	Point	Human	Borrelia hermsii	250
506	2017	France	2.48333	48.6667	Point	Ixodes ricinus	Borrelia miyamotoi	253
507	2018	Germany	13.3455	54.1303	Point	Ixodes ricinus	Borrelia miyamotoi	256
508	2018	Germany	13.4291	54.095	Point	Ixodes ricinus	Borrelia miyamotoi	256
509	2018	Germany	13.4074	54.0488	Point	Ixodes ricinus	Borrelia miyamotoi	256
510	2018	Germany	13.1679	54.4684	Point	Ixodes ricinus	Borrelia miyamotoi	256
511	2015	The United States of America	-72.5031	42.3794	Point	Human	Borrelia miyamotoi	262
512	1991-2012	The United States of America	-72.2006	42.1253	Point	Human	Borrelia miyamotoi	263
513	1991-2012	The United States of America	-71.5675	41.19	Point	Human	Borrelia miyamotoi	263
514	1991-2012	The United States of America	-71.3158	41.6236	Point	Human	Borrelia miyamotoi	263
515	1991-2012	The United States of America	-71.5675	41.19	Point	Human	Borrelia miyamotoi	263
516	1991-2012	The United States of America	-70.0683	41.2658	Point	Human	Borrelia miyamotoi	263
517	1991-2012	The United States of America	-72.2336	41.7661	Point	Human	Borrelia miyamotoi	263
518	1991-2012	The United States of America	-74.1264	41.3161	Point	Human	Borrelia miyamotoi	263
519	1992-2009	The United States of America	-74.1264	41.3161	Point	Human	Borrelia miyamotoi	263
520	2014	France	7.21044	47.919	Point	Ixodes ricinus	Borrelia miyamotoi	270
521	1988	Mali	-8.00028	12.6494	Point	Human	Borrelia crocidurae	271
522	2012-2013	Russia	46.6514	61.26	Polygon	Ixodes persulcatus	Borrelia miyamotoi	273
523	2012-2013	Russia	56.2461	58.0158	Polygon	Ixodes persulcatus	Borrelia miyamotoi	273
524	2012-2013	Russia	60.5103	56.8433	Polygon	Ixodes persulcatus	Borrelia miyamotoi	273
525	2012-2013	Russia	82.9272	55.0378	Polygon	Ixodes persulcatus	Borrelia miyamotoi	273
526	2012-2013	Russia	46.6525	61.26	Polygon	Ixodes persulcatus	Borrelia miyamotoi	273
527	2012-2013	Russia	131.963	43.135	Polygon	Ixodes persulcatus	Borrelia miyamotoi	273
528	2012-2013	Russia	46.6514	61.26	Polygon	Ixodes persulcatus	Borrelia miyamotoi	273
529	2012-2013	Russia	56.2461	58.0158	Polygon	Ixodes persulcatus	Borrelia miyamotoi	273
530	2012-2013	Russia	60.5103	56.8433	Polygon	Ixodes persulcatus	Borrelia miyamotoi	273
531	2012-2013	Russia	82.9272	55.0378	Polygon	Ixodes persulcatus	Borrelia miyamotoi	273
532	2012-2013	Russia	46.6525	61.26	Polygon	Ixodes persulcatus	Borrelia miyamotoi	273
533	2012-2013	Russia	131.963	43.135	Polygon	Ixodes persulcatus	Borrelia miyamotoi	273
534	2009	Senegal	-17.015	14.441	Point	Human	Borrelia crocidurae	274
535	2020	Russia	35.9228	56.8667	Polygon	Ixodes ricinus	Borrelia miyamotoi	279
536	2016-2018	The United Kindom	-1.97056	50.6936	Point	Ixodes ricinus	Borrelia miyamotoi	282
537	2015	Poland	20.4597	53.7464	Polygon	Ixodes ricinus	Borrelia miyamotoi	283
538	2013-2015	Poland	23.8452	52.7068	Point	Ixodes ricinus	Borrelia miyamotoi	284
539	2013-2015	Poland	23.7886	52.7281	Point	Ixodes ricinus	Borrelia miyamotoi	284
540	2013-2015	Poland	23.7684	52.6611	Point	Ixodes ricinus	Borrelia miyamotoi	284
541	2013-2015	Poland	20.96	52.2922	Point	Ixodes ricinus	Borrelia miyamotoi	284
542	2013-2015	Poland	21.0572	52.1161	Point	Ixodes ricinus	Borrelia miyamotoi	284
543	2013-2015	Poland	21.0328	52.2147	Point	Ixodes ricinus	Borrelia miyamotoi	284
544	2015	The United States of America	-107.26	37.9133	Point	Human	Borrelia hermsii	286
545	2014	Republic of Korea	126.989	35.1353	Point	Ixodes nipponensis	Borrelia miyamotoi	289
546	2014	Republic of Korea	126.916	35.1756	Point	Ixodes nipponensis	Borrelia miyamotoi	289
547	2014	Republic of Korea	126.92	35.108	Point	Ixodes nipponensis	Borrelia miyamotoi	289
548	2014	Republic of Korea	126.751	35.1553	Point	Ixodes nipponensis	Borrelia miyamotoi	289
549	2014	Republic of Korea	126.865	35.1364	Point	Ixodes nipponensis	Borrelia miyamotoi	289
550	2008-2009	The United States of America	-83.7231	33.4672	Point	Amblyomma americanum	Borrelia lonestari	290
551	2008-2009	The United States of America	-81.1003	31.8053	Point	Amblyomma americanum	Borrelia lonestari	290
552	2008-2009	The United States of America	-84.1539	33.6364	Point	Amblyomma americanum	Borrelia lonestari	290
553	2008-2009	The United States of America	-83.7786	33.0614	Point	Amblyomma americanum	Borrelia lonestari	290
554	1979-1980	Egypt	31.65	31.2842	Polygon	Ornithodoros erraticus	Borrelia crocidurae	292
555	2009	The United States of America	-120.488	47.5872	Point	Canis lupus familiaris	Borrelia hermsii	293
556	2007-2013	Romania	25.3067	45.6061	Point	Ixodes ricinus	Borrelia miyamotoi	295
557	2007-2013	Romania	27.2794	46.4042	Point	Ixodes ricinus	Borrelia miyamotoi	295
558	2007-2013	Romania	24.8553	44.9617	Point	Ixodes ricinus	Borrelia miyamotoi	295
559	2007-2013	Romania	24.6939	46.6122	Point	Ixodes ricinus	Borrelia miyamotoi	295
560	2007-2013	Romania	24.3542	46.1647	Point	Ixodes ricinus	Borrelia miyamotoi	295
561	2014	The United States of America	-111.695	35.9364	Point	Tamias dorsalis	Borrelia hermsii	299
562	2014	The United States of America	-111.619	35.2103	Point	Human	Borrelia hermsii	299
563	2014-2015	The United States of America	-68.2156	44.3561	Point	Ixodes scapularis	Borrelia miyamotoi	300
564	2014-2015	The United States of America	-77.4467	39.6639	Point	Ixodes scapularis	Borrelia miyamotoi	300
565	2014-2015	The United States of America	-72.9361	40.7133	Point	Ixodes scapularis	Borrelia miyamotoi	300
566	2014-2015	The United States of America	-77.5219	38.8253	Point	Ixodes scapularis	Borrelia miyamotoi	300
567	2014-2015	The United States of America	-77.3786	38.5872	Point	Ixodes scapularis	Borrelia miyamotoi	300
568	2014-2015	The United States of America	-77.0464	38.9722	Point	Ixodes scapularis	Borrelia miyamotoi	300
569	2014-2015	The United States of America	-91.1219	43.8394	Point	Human	Borrelia miyamotoi	301
570	2013-2015	China	129.5	44.9167	Point	Ixodes persulcatus	Borrelia miyamotoi	302
571	2013-2015	China	129.217	44.9667	Point	Ixodes persulcatus	Borrelia miyamotoi	302
572	2013-2015	China	129.5	44.9167	Point	Haemaphysalis concinna	Borrelia miyamotoi	302
573	2013-2015	China	125.038	46.494	Point	Human	Borrelia miyamotoi	302
574	2013-2015	China	128.363	44.881	Point	Human	Borrelia miyamotoi	302
575	2013-2015	China	128.905	44.177	Point	Human	Borrelia miyamotoi	302
576	2013-2015	China	129.876	43.415	Point	Human	Borrelia miyamotoi	302
577	2013-2015	China	130.352	43.653	Point	Human	Borrelia miyamotoi	302
578	2013-2015	China	130.19	44.034	Point	Human	Borrelia miyamotoi	302
579	2013-2015	China	129.743	44.71	Point	Human	Borrelia miyamotoi	302
580	2013-2015	China	129.638	44.786	Point	Human	Borrelia miyamotoi	302
581	2013-2015	China	130.79	44.367	Point	Human	Borrelia miyamotoi	302
582	2013-2015	China	130.552	44.852	Point	Human	Borrelia miyamotoi	302
583	2013-2015	China	130.571	45.69	Point	Human	Borrelia miyamotoi	302
584	2013-2015	China	129.695	45.766	Point	Human	Borrelia miyamotoi	302
585	2013-2015	China	129.172	46.956	Point	Human	Borrelia miyamotoi	302
586	2014-2015	Belgium	4.75444	51.1408	Point	Ixodes hexagonus	Borrelia miyamotoi	305
587	2014-2015	Belgium	5.27028	51.0242	Point	Ixodes hexagonus	Borrelia miyamotoi	305
588	2014-2015	Belgium	4.75444	51.1408	Point	Ixodes ricinus	Borrelia miyamotoi	305
589	2014-2015	Belgium	5.27028	51.0242	Point	Ixodes ricinus	Borrelia miyamotoi	305
590	2015	The United States of America	-94.0803	40.1433	Point	Amblyomma americanum	Borrelia lonestari	309
591	2015	The United States of America	-92.6192	40.1439	Point	Amblyomma americanum	Borrelia lonestari	309
592	2015	The United States of America	-92.6189	40.04	Point	Amblyomma americanum	Borrelia lonestari	309
593	2015	The United States of America	-92.8297	40.0478	Point	Amblyomma americanum	Borrelia lonestari	309
594	2012	The Netherlands	4.53076	52.3713	Point	Human	Borrelia miyamotoi	310
595	2014-2015	Slovakia	17.2064	48.1325	Point	Ixodes ricinus	Borrelia miyamotoi	311
596	1989-1993	Senegal	-16.414	13.727	Point	Mastomys erythroleucus	Borrelia crocidurae	312
597	1989-1993	Senegal	-16.414	13.727	Point	Arvicanthis niloticus	Borrelia crocidurae	312
598	1989-1993	Senegal	-16.414	13.727	Point	Taterillus gracilis	Borrelia crocidurae	312
599	1989-1993	Senegal	-16.414	13.727	Point	Cricetomys gambianus	Borrelia crocidurae	312
600	1989-1993	Senegal	-16.414	13.727	Point	Arvicanthis niloticus	Borrelia crocidurae	312
601	1989-1993	Senegal	-16.414	13.727	Point	Mastomys erythroleucus	Borrelia crocidurae	312
602	1989-1993	Senegal	-16.414	13.727	Point	Mastomys huberti	Borrelia crocidurae	312
603	1989-1993	Senegal	-16.414	13.727	Point	Rattus rattus	Borrelia crocidurae	312
604	1989-1993	Senegal	-16.414	13.727	Point	Mus musculus	Borrelia crocidurae	312
605	1989-1993	Senegal	-16.414	13.727	Point	Tatera gambiana	Borrelia crocidurae	312
606	1989-1993	Senegal	-16.414	13.727	Point	Crocidura sp.	Borrelia crocidurae	312
607	1990-1992	Senegal	-16.414	13.727	Point	Human	Borrelia crocidurae	312
608	2008-2010	Estonia	25.5564	58.8717	Polygon	Ixodes ricinus	Borrelia miyamotoi	313
609	2008-2010	Estonia	25.5567	58.8717	Polygon	Ixodes persulcatus	Borrelia miyamotoi	313
610	2008-2010	Estonia	26.0361	57.7911	Polygon	Ixodes persulcatus	Borrelia miyamotoi	313
611	2008-2010	Estonia	27.0061	57.8419	Polygon	Ixodes persulcatus	Borrelia miyamotoi	313
612	2008-2010	Estonia	24.0592	59.0008	Polygon	Ixodes persulcatus	Borrelia miyamotoi	313
613	2008-2010	Estonia	22.28	58.2811	Polygon	Ixodes persulcatus	Borrelia miyamotoi	313
614	2016-2017	The United States of America	-76.9044	38.9884	Point	Peromyscus leucopus	Borrelia miyamotoi	314
615	2016-2017	The United States of America	-76.759	38.9193	Point	Peromyscus leucopus	Borrelia miyamotoi	314
616	2016-2017	The United States of America	-76.8772	39.0123	Point	Peromyscus leucopus	Borrelia miyamotoi	314
617	2016-2017	The United States of America	-76.7109	38.8278	Point	Peromyscus leucopus	Borrelia miyamotoi	314
618	2007-2009	Switzerland	5.93333	47.0167	Point	Ixodes ricinus	Borrelia miyamotoi	315
619	2007-2009	Switzerland	6.49833	46.7205	Point	Ixodes ricinus	Borrelia miyamotoi	315
620	2014	The United Kindom	-2.0607	51.7132	Point	Ixodes ricinus	Borrelia miyamotoi	318
621	2014	The United Kindom	-0.786328	50.9391	Point	Ixodes ricinus	Borrelia miyamotoi	318
622	2014	The United Kindom	-0.676978	52.3514	Point	Ixodes ricinus	Borrelia miyamotoi	318
623	2010-2012	Germany	13.1806	52.4858	Polygon	Dermacentor reticulatus	Borrelia miyamotoi	323
624	2018-2019	Germany	7.33944	52.7625	Polygon	Ixodes ricinus	Borrelia miyamotoi	324
625	2018-2019	Germany	8.94944	53.0292	Polygon	Ixodes ricinus	Borrelia miyamotoi	324
626	2018-2019	Germany	9.73833	52.3753	Polygon	Ixodes ricinus	Borrelia miyamotoi	324
627	2018-2019	Germany	10.6017	52.9556	Polygon	Ixodes ricinus	Borrelia miyamotoi	324
628	2018-2019	Germany	9.44083	51.5956	Polygon	Ixodes ricinus	Borrelia miyamotoi	324
629	2017	Belarus	24.335	52.067	Polygon	Ixodes ricinus	Borrelia miyamotoi	325
630	2017	Belarus	23.913	52.082	Polygon	Ixodes ricinus	Borrelia miyamotoi	325
631	2017	Belarus	27.953	51.91	Polygon	Ixodes ricinus	Borrelia miyamotoi	325
632	2017	Belarus	30.209	51.925	Polygon	Ixodes ricinus	Borrelia miyamotoi	325
633	2017	Belarus	30.066	52.696	Polygon	Ixodes ricinus	Borrelia miyamotoi	325
634	2017	Belarus	27.325	52.781	Polygon	Ixodes ricinus	Borrelia miyamotoi	325
635	2017	Belarus	26.511	53.781	Polygon	Ixodes ricinus	Borrelia miyamotoi	325
636	2017	Belarus	27.568	54.009	Polygon	Ixodes ricinus	Borrelia miyamotoi	325
637	2017	Belarus	26.782	54.366	Polygon	Ixodes ricinus	Borrelia miyamotoi	325
638	2012-2014	The Netherlands	6.83549	53.4386	Point	Ixodes ricinus	Borrelia miyamotoi	330
639	2012-2014	The Netherlands	4.48051	51.8712	Point	Ixodes ricinus	Borrelia miyamotoi	330
640	2012-2014	The Netherlands	5.1779	52.4056	Point	Ixodes ricinus	Borrelia miyamotoi	330
641	2012-2014	The Netherlands	5.09825	52.2642	Point	Ixodes ricinus	Borrelia miyamotoi	330
642	2012-2014	The Netherlands	5.82087	52.3915	Point	Ixodes ricinus	Borrelia miyamotoi	330
643	2012-2014	The Netherlands	5.1923	52.3047	Point	Ixodes ricinus	Borrelia miyamotoi	330
644	2012-2014	Belgium	4.86355	51.3582	Point	Ixodes ricinus	Borrelia miyamotoi	330
645	2012-2014	Belgium	4.77088	51.2025	Point	Ixodes ricinus	Borrelia miyamotoi	330
646	2012-2014	Belgium	4.39429	51.1683	Point	Ixodes ricinus	Borrelia miyamotoi	330
647	2012-2014	Belgium	4.63772	51.3497	Point	Ixodes ricinus	Borrelia miyamotoi	330
648	2009-2013	The United Kindom	-1.8	51.1	Point	Ixodes ricinus	Borrelia miyamotoi	334
649	2009-2013	The United Kindom	-1.7	51	Point	Ixodes ricinus	Borrelia miyamotoi	334
650	2009-2013	The United Kindom	-3.7	50.6	Point	Ixodes ricinus	Borrelia miyamotoi	334
651	2015-2016	The United States of America	-84.1846	36.1065	Point	Ixodes scapularis	Borrelia miyamotoi	335
652	2015-2016	The United States of America	-90.6383	43.945	Point	Ixodes scapularis	Borrelia miyamotoi	335
653	2010-2012	The United States of America	-90.6769	44.0269	Point	Ixodes scapularis	Borrelia miyamotoi	336
654	2010-2012	The United States of America	-90.6769	44.0269	Point	Ixodes scapularis	Borrelia miyamotoi	336
655	2011-2014	Slovakia	17.1094	48.1553	Point	Ixodes ricinus	Borrelia miyamotoi	338
656	2011-2014	Slovakia	17.2675	48.4078	Point	Ixodes ricinus	Borrelia miyamotoi	338
657	2016	Denmark	11.96	54.56	Point	Ixodes ricinus	Borrelia miyamotoi	340
658	2016	Denmark	8.65	55.27	Point	Ixodes ricinus	Borrelia miyamotoi	340
659	2016	Denmark	10.71	54.73	Point	Ixodes ricinus	Borrelia miyamotoi	340
660	2007	Norway	6.8	58.09	Point	Ixodes ricinus	Borrelia miyamotoi	343
661	2007	Norway	7.454	58.1	Point	Ixodes ricinus	Borrelia miyamotoi	343
662	2007	Norway	7.76	58.09	Point	Ixodes ricinus	Borrelia miyamotoi	343
663	2007	Norway	8.84	58.448	Point	Ixodes ricinus	Borrelia miyamotoi	343
664	2009-2012	Russia	104.417	51.4552	Point	Ixodes persulcatus	Borrelia miyamotoi	344
665	2009-2012	Russia	105.26	52.1391	Point	Ixodes persulcatus	Borrelia miyamotoi	344
666	2009-2012	Russia	104.675	52.0041	Point	Ixodes persulcatus	Borrelia miyamotoi	344
667	2009-2012	Russia	103.524	52.3984	Point	Ixodes persulcatus	Borrelia miyamotoi	344
668	2012-2013	Norway	10.5333	59.85	Point	Ixodes ricinus	Borrelia miyamotoi	345
669	2005-2008	The United States of America	-90.1875	38.6736	Polygon	Amblyomma americanum	Borrelia lonestari	347
670	2014	The United States of America	-94.0633	40.1381	Polygon	Amblyomma americanum	Borrelia lonestari	348
671	2014	The United States of America	-92.8172	40.0561	Polygon	Amblyomma americanum	Borrelia lonestari	348
672	2014	The United States of America	-92.6183	40.1436	Polygon	Amblyomma americanum	Borrelia lonestari	348
673	2014	The United States of America	-92.6128	40.0411	Polygon	Amblyomma americanum	Borrelia lonestari	348
674	2015-2016	The United Kindom	-2.35528	51.3811	Point	Ixodes ricinus	Borrelia miyamotoi	350
675	2010-2012	The United States of America	-90.6769	44.0269	Point	Ixodes scapularis	Borrelia miyamotoi	352
676	2010-2012	The United States of America	-69.9572	41.8639	Point	Ixodes scapularis	Borrelia miyamotoi	352
677	2006-2007	The United States of America	-89.3878	41.9681	Point	Ixodes scapularis	Borrelia miyamotoi	353
678	2006-2007	The United States of America	-90.105	43.0275	Point	Ixodes scapularis	Borrelia miyamotoi	353
679	2006-2007	The United States of America	-90.6769	44.0269	Point	Ixodes scapularis	Borrelia miyamotoi	353
680	2006-2007	The United States of America	-87.0669	41.6604	Point	Ixodes scapularis	Borrelia miyamotoi	353
681	2006-2007	The United States of America	-86.5872	41.1318	Point	Ixodes scapularis	Borrelia miyamotoi	353
682	2006-2007	The United States of America	-86.3014	42.3354	Point	Ixodes scapularis	Borrelia miyamotoi	353
683	2004-2007	The United States of America	-90.8769	32.3583	Point	Ixodes dentatus	Borrelia miyamotoi	354
684	2014	The United Kindom	-5.4925	57.4	Point	Ixodes ricinus	Borrelia miyamotoi	356
685	2016	The United States of America	-92.8714	44.9953	Point	Ixodes scapularis	Borrelia miyamotoi	357
686	2016	The United States of America	-92.7617	45.2233	Point	Ixodes scapularis	Borrelia miyamotoi	357
687	2011	Poland	21.0333	52.2	Point	Apodemus agrarius	Borrelia miyamotoi	359
688	2011	Poland	21.0333	52.2	Point	Apodemus flavicollis	Borrelia miyamotoi	359
689	2016-2019	Italy	6.9	45.05	Point	Ixodes ricinus	Borrelia miyamotoi	366
690	1982	Egypt	30.9333	30.2667	Polygon	Ornithodoros erraticus	Borrelia crocidurae	370
691	1996-1998	The United States of America	-122.542	41.5117	Polygon	Tamias amoenus	Borrelia hermsii	374
692	1996-1998	The United States of America	-120.764	39.1092	Point	Human	Borrelia hermsii	374
693	2008	The United States of America	-113.968	47.8764	Point	Tamiasciurus hudsonicus	Borrelia hermsii	377
694	2009-2012	The United States of America	-121.973	37.5542	Polygon	Ixodes pacificus	Borrelia miyamotoi	381
695	2009-2012	The United States of America	-122.074	37.6714	Polygon	Ixodes pacificus	Borrelia miyamotoi	381
696	2009-2012	The United States of America	-122.266	37.8067	Polygon	Ixodes pacificus	Borrelia miyamotoi	381
697	2009-2012	The United States of America	-121.765	37.6831	Polygon	Ixodes pacificus	Borrelia miyamotoi	381
698	2009-2012	The United States of America	-121.879	37.6603	Polygon	Ixodes pacificus	Borrelia miyamotoi	381
699	2009-2012	The United States of America	-121.889	37.5943	Polygon	Ixodes pacificus	Borrelia miyamotoi	381
700	2009-2012	The United States of America	-121.826	37.5264	Point	Ixodes pacificus	Borrelia miyamotoi	381
701	2009-2012	The United States of America	-121.973	37.5542	Polygon	Ixodes pacificus	Borrelia miyamotoi	381
702	2009-2012	The United States of America	-122.074	37.6714	Polygon	Ixodes pacificus	Borrelia miyamotoi	381
703	2009-2012	The United States of America	-122.266	37.8067	Polygon	Ixodes pacificus	Borrelia miyamotoi	381
704	2009-2012	The United States of America	-121.765	37.6831	Polygon	Ixodes pacificus	Borrelia miyamotoi	381
705	2009-2012	The United States of America	-121.879	37.6603	Polygon	Ixodes pacificus	Borrelia miyamotoi	381
706	2009-2012	The United States of America	-121.889	37.5943	Polygon	Ixodes pacificus	Borrelia miyamotoi	381
707	2009-2012	The United States of America	-121.826	37.5264	Point	Ixodes pacificus	Borrelia miyamotoi	381
708	2016-2017	Senegal	-16.398	14.482	Point	Human	Borrelia crocidurae	382
709	2009	Germany	9.17972	48.7789	Polygon	Ixodes ricinus	Borrelia miyamotoi	385
710	2009	Germany	7.83833	47.9928	Polygon	Ixodes ricinus	Borrelia miyamotoi	385
711	2009	Germany	9.47694	47.6611	Polygon	Ixodes ricinus	Borrelia miyamotoi	385
712	2015-2018	The United States of America	-75.598	40.506	Point	Ixodes scapularis	Borrelia miyamotoi	390
713	2015-2018	The United States of America	-75.694	40.48	Point	Ixodes scapularis	Borrelia miyamotoi	390
714	2015-2018	The United States of America	-75.487	40.516	Point	Ixodes scapularis	Borrelia miyamotoi	390
715	2015-2018	The United States of America	-75.476	40.547	Point	Ixodes scapularis	Borrelia miyamotoi	390
716	2015-2018	The United States of America	-75.359	40.8	Point	Ixodes scapularis	Borrelia miyamotoi	390
717	2015-2018	The United States of America	-75.423	40.604	Point	Ixodes scapularis	Borrelia miyamotoi	390
718	2015-2018	The United States of America	-75.563	40.502	Point	Ixodes scapularis	Borrelia miyamotoi	390
719	2015-2018	The United States of America	-75.706	40.692	Point	Ixodes scapularis	Borrelia miyamotoi	390
720	2015-2018	The United States of America	-75.371	40.599	Point	Ixodes scapularis	Borrelia miyamotoi	390
721	2015-2018	The United States of America	-75.434	40.564	Point	Ixodes scapularis	Borrelia miyamotoi	390
722	2015-2018	The United States of America	-75.622	40.658	Point	Ixodes scapularis	Borrelia miyamotoi	390
723	2011-2016	The United States of America	-123.731	48.0017	Point	Ixodes pacificus	Borrelia miyamotoi	392
724	2011-2016	The United States of America	-122.873	46.9358	Point	Ixodes pacificus	Borrelia miyamotoi	392
725	2011-2016	The United States of America	-120.794	45.8781	Point	Ixodes pacificus	Borrelia miyamotoi	392
726	2006-2011	Morocco	-10.05	27.95	Point	Ornithodoros erraticus	Borrelia crocidurae	397
727	2006-2011	Morocco	-8.08333	29.05	Point	Ornithodoros erraticus	Borrelia crocidurae	397
728	1987-2012	Senegal	-16.414	13.727	Point	Mastomys erythroleucus	Borrelia crocidurae	398
729	1987-2012	Senegal	-16.414	13.727	Point	Gerbilliscus gambianus	Borrelia crocidurae	398
730	1987-2012	Senegal	-16.414	13.727	Point	Arvicanthis niloticus	Borrelia crocidurae	398
731	1987-2012	Senegal	-16.414	13.727	Point	Mus musculus	Borrelia crocidurae	398
732	1987-2012	Senegal	-16.414	13.727	Point	Rattus rattus	Borrelia crocidurae	398
733	1987-2012	Senegal	-16.414	13.727	Point	Crocidura olivieri	Borrelia crocidurae	398
734	1987-2012	Senegal	-16.623	14.713	Point	Mastomys natalensis	Borrelia crocidurae	398
735	1987-2012	Senegal	-16.623	14.713	Point	Crocidura sp.	Borrelia crocidurae	398
736	1987-2012	Senegal	-16.623	14.713	Point	Taterillus gracilis	Borrelia crocidurae	398
737	1987-2012	Senegal	-16.623	14.713	Point	Crocidura olivieri	Borrelia crocidurae	398
738	1987-2012	Senegal	-16.623	14.713	Point	Mastomys erythroleucus	Borrelia crocidurae	398
739	1987-2012	Senegal	-16.623	14.713	Point	Gerbilliscus gambianus	Borrelia crocidurae	398
740	1987-2012	Senegal	-14.15	15.2667	Point	Arvicanthis niloticus	Borrelia crocidurae	398
741	1987-2012	Senegal	-14.15	15.2667	Point	Taterillus sp.	Borrelia crocidurae	398
742	1987-2012	Senegal	-16.9833	14.6	Point	Arvicanthis niloticus	Borrelia crocidurae	398
743	1987-2012	Senegal	-14.5333	15.6333	Point	Arvicanthis niloticus	Borrelia crocidurae	398
744	1987-2012	Senegal	-16.5667	14.7167	Point	Cricetomys gambianus	Borrelia crocidurae	398
745	1987-2012	Senegal	-16.9	14.75	Point	Arvicanthis niloticus	Borrelia crocidurae	398
746	1987-2012	Senegal	-16.9	14.75	Point	Mastomys erythroleucus	Borrelia crocidurae	398
747	1987-2012	Senegal	-16.8833	14.8667	Point	Arvicanthis niloticus	Borrelia crocidurae	398
748	1987-2012	Senegal	-16.8833	14.8667	Point	Mastomys erythroleucus	Borrelia crocidurae	398
749	1987-2012	Senegal	-16.8833	14.8667	Point	Gerbilliscus gambianus	Borrelia crocidurae	398
750	1987-2012	Senegal	-15.05	14.4167	Point	Arvicanthis niloticus	Borrelia crocidurae	398
751	1987-2012	Senegal	-15.05	14.4167	Point	Mastomys erythroleucus	Borrelia crocidurae	398
752	1987-2012	Senegal	-15.05	14.4167	Point	Gerbilliscus gambianus	Borrelia crocidurae	398
753	1987-2012	Senegal	-15.688	16.466	Point	Arvicanthis niloticus	Borrelia crocidurae	398
754	1987-2012	Senegal	-15.688	16.466	Point	Mastomys huberti	Borrelia crocidurae	398
755	1987-2012	Senegal	-15.688	16.466	Point	Mus musculus	Borrelia crocidurae	398
756	1987-2012	Senegal	-15.688	16.466	Point	Crocidura sp.	Borrelia crocidurae	398
757	1987-2012	Senegal	-16.7667	14.8333	Point	Arvicanthis niloticus	Borrelia crocidurae	398
758	1987-2012	Senegal	-13.55	16.4833	Point	Mastomys erythroleucus	Borrelia crocidurae	398
759	1987-2012	Morocco	-14.2	23.9	Point	Gerbillus occiduus	Borrelia crocidurae	398
760	1987-2012	Mauritania	-15.9	18.65	Point	Gerbillus gerbillus	Borrelia crocidurae	398
761	1987-2012	Mauritania	-15.9	18.65	Point	Gerbillus tarabuli	Borrelia crocidurae	398
762	1987-2012	Mali	-8.03333	14.1167	Point	Mastomys erythroleucus	Borrelia crocidurae	398
763	1987-2012	Mali	-3.95	14.8667	Point	Mastomys huberti	Borrelia crocidurae	398
764	1987-2012	Mali	-7.98333	14.4667	Point	Mastomys natalensis	Borrelia crocidurae	398
765	1987-2012	Mali	-7.98333	14.4667	Point	Praomys daltoni	Borrelia crocidurae	398
766	1987-2012	Mali	-9.43333	15.0333	Point	Praomys daltoni	Borrelia crocidurae	398
767	1987-2012	Mali	-9.98333	14.9667	Point	Praomys daltoni	Borrelia crocidurae	398
768	1987-2012	Mali	-8.6	14.9	Point	Praomys daltoni	Borrelia crocidurae	398
769	1987-2012	Mali	-8.6	14.9	Point	Mastomys natalensis	Borrelia crocidurae	398
770	2016	Senegal	-17.3964	14.7556	Point	Human	Borrelia crocidurae	399
771	2016-2018	The United States of America	-84.59	30.569	Polygon	Amblyomma americanum	Borrelia lonestari	402
772	2016-2018	The United States of America	-83.871	30.444	Polygon	Amblyomma americanum	Borrelia lonestari	402
773	2016-2018	The United States of America	-82.592	30.224	Polygon	Amblyomma americanum	Borrelia lonestari	402
774	2016-2018	The United States of America	-82.354	29.688	Polygon	Amblyomma americanum	Borrelia lonestari	402
775	2016-2018	The United States of America	-82.039	29.218	Polygon	Amblyomma americanum	Borrelia lonestari	402
776	2016-2018	The United States of America	-81.408	29.897	Polygon	Amblyomma americanum	Borrelia lonestari	402
777	2016-2018	The United States of America	-81.289	29.486	Polygon	Amblyomma americanum	Borrelia lonestari	402
778	2016-2018	The United States of America	-81.224	28.737	Polygon	Amblyomma americanum	Borrelia lonestari	402
779	2016-2018	The United States of America	-81.836	27.493	Polygon	Amblyomma americanum	Borrelia lonestari	402
780	2014-2019	The United Kindom	-0.9	50.9	Point	Ixodes ricinus	Borrelia miyamotoi	405
781	2014-2019	The United Kindom	-2.7	51.3	Point	Ixodes ricinus	Borrelia miyamotoi	405
782	2014-2019	The United Kindom	-2.1	51.1	Point	Ixodes ricinus	Borrelia miyamotoi	405
783	2014-2019	The United Kindom	-3.1	50.9	Point	Ixodes ricinus	Borrelia miyamotoi	405
784	2014-2019	The United Kindom	-1.8	51.8	Point	Ixodes ricinus	Borrelia miyamotoi	405
785	2014-2019	The United Kindom	-0.7	51.4	Point	Ixodes ricinus	Borrelia miyamotoi	405
786	2008-2012	The Czech Republic	14.4286	48.9939	Point	Ixodes ricinus	Borrelia miyamotoi	407
787	2008-2012	The Czech Republic	13.8931	49.4281	Point	Ixodes ricinus	Borrelia miyamotoi	407
788	2008-2012	The Czech Republic	15.4386	49.0822	Point	Ixodes ricinus	Borrelia miyamotoi	407
789	2008-2012	Germany	9.17611	47.6675	Point	Ixodes ricinus	Borrelia miyamotoi	407
790	2008-2012	The United States of America	-86.6706	41.0411	Polygon	Ixodes scapularis	Borrelia miyamotoi	407
791	2008-2012	The United States of America	-122.609	38.0447	Polygon	Ixodes pacificus	Borrelia miyamotoi	407
792	2008-2012	The United States of America	-123.397	39.4125	Polygon	Ixodes pacificus	Borrelia miyamotoi	407
793	2008-2012	The United States of America	-122.321	38.4903	Polygon	Ixodes pacificus	Borrelia miyamotoi	407
794	2008-2012	The United States of America	-120.759	39.1033	Polygon	Ixodes pacificus	Borrelia miyamotoi	407
795	2008-2012	The United States of America	-122.847	38.5125	Polygon	Ixodes pacificus	Borrelia miyamotoi	407
796	1995	The United States of America	-120.699	40.5353	Point	Ornithodoros hermsi	Borrelia hermsii	413
797	1999-2000	The United States of America	-82.5806	29.9242	Point	Amblyomma americanum	Borrelia lonestari	414
798	1999-2000	The United States of America	-81.6617	30.3336	Point	Amblyomma americanum	Borrelia lonestari	414
799	1999-2000	The United States of America	-81.5617	29.8853	Point	Amblyomma americanum	Borrelia lonestari	414
800	1999-2000	The United States of America	-81.0811	29.3264	Point	Amblyomma americanum	Borrelia lonestari	414
801	2008	The United States of America	-88.765	33.2522	Point	Amblyomma americanum	Borrelia lonestari	418
802	2008	The United States of America	-88.6208	34.2361	Point	Amblyomma americanum	Borrelia lonestari	418
803	2008	The United States of America	-88.1731	34.6031	Point	Amblyomma americanum	Borrelia lonestari	418
804	2008	The United States of America	-89.4597	34.6653	Point	Amblyomma americanum	Borrelia lonestari	418
805	2008	The United States of America	-91.1678	31.6081	Point	Amblyomma americanum	Borrelia lonestari	418
806	2007-2008	The United States of America	-88.1656	33.5372	Polygon	Odocoileus virginianus	Borrelia lonestari	419
807	2007-2008	The United States of America	-89.4603	31.2322	Polygon	Odocoileus virginianus	Borrelia lonestari	419
808	2007-2008	The United States of America	-89.4689	30.3928	Polygon	Odocoileus virginianus	Borrelia lonestari	419
809	2007-2008	The United States of America	-88.1656	33.5372	Polygon	Odocoileus virginianus	Borrelia lonestari	419
810	2007-2008	The United States of America	-89.4689	30.3928	Polygon	Odocoileus virginianus	Borrelia lonestari	419
811	2007-2008	The United States of America	-90.8515	33.7704	Polygon	Sus scrofa	Borrelia lonestari	419
812	2007-2008	The United States of America	-90.4116	32.7711	Polygon	Sus scrofa	Borrelia lonestari	419
813	2007-2008	The United States of America	-90.9179	33.2628	Polygon	Sus scrofa	Borrelia lonestari	419
814	2007-2008	The United States of America	-88.1656	33.5372	Polygon	Procyon lotor	Borrelia lonestari	419
815	2007-2008	The United States of America	-88.5912	33.1192	Polygon	Procyon lotor	Borrelia lonestari	419
816	2017-2019	Latvia	27.4414	57.0342	Point	Ixodes ricinus	Borrelia miyamotoi	420
817	2017-2019	Latvia	27.0586	56.1039	Point	Ixodes ricinus	Borrelia miyamotoi	420
818	2017-2019	Latvia	25.4256	57.5397	Point	Ixodes ricinus	Borrelia miyamotoi	420
819	2017-2019	Latvia	24.105	56.9344	Point	Ixodes ricinus	Borrelia miyamotoi	420
820	2017-2019	Latvia	24.8631	57.5053	Point	Ixodes ricinus	Borrelia miyamotoi	420
821	2017-2019	Latvia	23.1436	56.6344	Point	Ixodes ricinus	Borrelia miyamotoi	420
822	2017-2019	Latvia	23.9006	56.6011	Point	Ixodes ricinus	Borrelia miyamotoi	420
823	2017-2019	Latvia	25.2564	56.4286	Point	Ixodes ricinus	Borrelia miyamotoi	420
824	2017-2019	Latvia	23.3269	57.1456	Point	Ixodes ricinus	Borrelia miyamotoi	420
825	2017-2019	Latvia	21.3119	56.2383	Point	Ixodes ricinus	Borrelia miyamotoi	420
826	2017-2019	Latvia	21.0072	56.505	Point	Ixodes ricinus	Borrelia miyamotoi	420
827	2017-2019	Latvia	21.5636	57.3906	Point	Ixodes ricinus	Borrelia miyamotoi	420
828	2017-2019	Latvia	22.0131	56.6797	Point	Ixodes ricinus	Borrelia miyamotoi	420
829	2017-2019	Latvia	22.4864	57.6675	Point	Ixodes ricinus	Borrelia miyamotoi	420
830	2017-2019	Latvia	22.4097	57.0369	Point	Ixodes ricinus	Borrelia miyamotoi	420
831	2017-2019	Latvia	21.4619	56.9369	Point	Ixodes ricinus	Borrelia miyamotoi	420
832	2017	The United States of America	-98.0044	30.0583	Point	Human	Borrelia hermsii	421
833	2005-2006	Tunisia	9.76325	35.2704	Point	Ornithodoros erraticus	Borrelia crocidurae	427
834	2005-2006	Tunisia	9.77989	35.5524	Point	Ornithodoros erraticus	Borrelia crocidurae	427
835	2005-2006	Tunisia	8.23931	35.2537	Point	Ornithodoros erraticus	Borrelia crocidurae	427
836	2005-2006	Tunisia	9.76094	35.2703	Point	Ornithodoros erraticus	Borrelia crocidurae	427
837	2005-2006	Tunisia	7.00758	34.3029	Point	Ornithodoros erraticus	Borrelia crocidurae	427
838	2005-2006	Tunisia	8.91589	33.766	Point	Ornithodoros erraticus	Borrelia crocidurae	427
839	2007-2009	Russia	83.0975	54.8481	Polygon	Ixodes persulcatus	Borrelia miyamotoi	429
840	2007-2009	Russia	83.0975	54.8481	Polygon	Ixodes persulcatus	Borrelia miyamotoi	429
841	2015	Germany	11.8869	51.1389	Point	Human	Borrelia miyamotoi	431
842	2001	The United States of America	-72.777	41.351	Point	Peromyscus leucopus	Borrelia miyamotoi	437
843	2002	The United States of America	-72.777	41.351	Point	Ixodes scapularis	Borrelia miyamotoi	437
844	2004-2007	The United States of America	-72.777	41.351	Point	Ixodes scapularis	Borrelia miyamotoi	437
845	2004-2007	The United States of America	-72.777	41.351	Point	Ixodes scapularis	Borrelia miyamotoi	437
846	2019	Serbia	19.8475	45.2558	Point	Ixodes ricinus	Borrelia miyamotoi	438
847	2019	Serbia	19.8789	45.2497	Point	Ixodes ricinus	Borrelia miyamotoi	438
848	2019	Serbia	19.7211	45.2097	Point	Ixodes ricinus	Borrelia miyamotoi	438
849	2019	Serbia	19.9397	45.205	Point	Ixodes ricinus	Borrelia miyamotoi	438
850	2019	Serbia	19.5728	43.9736	Point	Ixodes ricinus	Borrelia miyamotoi	438
851	2019	Serbia	20.3525	43.8922	Point	Ixodes ricinus	Borrelia miyamotoi	438
852	2019	Serbia	17.2697	44.7844	Point	Ixodes ricinus	Borrelia miyamotoi	438
853	2019	Serbia	22.1981	44.4828	Point	Ixodes ricinus	Borrelia miyamotoi	438
854	2019	Serbia	19.613	44.9704	Point	Ixodes ricinus	Borrelia miyamotoi	438
855	2019	Serbia	22.0998	44.0781	Point	Ixodes ricinus	Borrelia miyamotoi	438
856	2019	Serbia	19.8608	45.101	Point	Ixodes ricinus	Borrelia miyamotoi	438
857	2019	Serbia	20.3122	45.2049	Point	Ixodes ricinus	Borrelia miyamotoi	438
858	2019	Serbia	19.5923	45.3604	Point	Ixodes ricinus	Borrelia miyamotoi	438
859	1995-1996	Canada	-119.175	49.9964	Point	Human	Borrelia hermsii	440
860	2001	The United States of America	-90.3561	36.9044	Point	Amblyomma americanum	Borrelia lonestari	441
861	2011	The United States of America	-104.845	40.6258	Point	Human	Borrelia hermsii	452
862	1990	The United States of America	-112.292	36.3178	Point	Human	Borrelia hermsii	454
863	2014	France	4.766	49.903	Point	Myodes glareolus	Borrelia miyamotoi	463
864	2014	France	4.611	49.859	Point	Myodes glareolus	Borrelia miyamotoi	463
865	2014	France	4.794	49.575	Point	Myodes glareolus	Borrelia miyamotoi	463
866	2014	France	4.766	49.653	Point	Myodes glareolus	Borrelia miyamotoi	463
867	2014	France	4.801	49.545	Point	Myodes glareolus	Borrelia miyamotoi	463
868	2014	France	4.92	49.413	Point	Myodes glareolus	Borrelia miyamotoi	463
869	2014	France	4.766	49.903	Point	Ixodes ricinus	Borrelia miyamotoi	463
870	2014	France	4.611	49.859	Point	Ixodes ricinus	Borrelia miyamotoi	463
871	2014	France	4.794	49.575	Point	Ixodes ricinus	Borrelia miyamotoi	463
872	2014	France	4.766	49.653	Point	Ixodes ricinus	Borrelia miyamotoi	463
873	2014	France	4.801	49.545	Point	Ixodes ricinus	Borrelia miyamotoi	463
874	2014	France	4.92	49.413	Point	Ixodes ricinus	Borrelia miyamotoi	463
875	2014	The United States of America	-111.695	35.9364	Point	Human	Borrelia hermsii	468
876	2009	The United States of America	-120.738	47.7789	Point	Canis lupus familiaris	Borrelia hermsii	469
877	2018-2019	Republic of Korea	127.036	36.9564	Point	Ixodes nipponensis	Borrelia miyamotoi	471
878	2018-2019	Republic of Korea	127.036	36.9564	Point	Ixodes nipponensis	Borrelia miyamotoi	471
879	2014-2017	France	2.48694	48.6596	Point	Ixodes ricinus	Borrelia miyamotoi	472
880	2010-2014	Belgium	4.18056	51.1075	Point	Sciurus vulgaris	Borrelia miyamotoi	473
881	2017	The United States of America	-91.4821	45.7413	Point	Ixodes scapularis	Borrelia miyamotoi	474
882	2017	The United States of America	-88.6171	42.8358	Point	Ixodes scapularis	Borrelia miyamotoi	474
883	2017	Russia	131.609	43.2994	Polygon	Ixodes persulcatus	Borrelia miyamotoi	475
884	2011-2012	Germany	11.6072	48.1642	Point	Ixodes ricinus	Borrelia miyamotoi	482
885	2012	Germany	11.1617	48.1217	Point	Ixodes ricinus	Borrelia miyamotoi	482
886	2013	Slovakia	18.8294	49.0936	Point	Ixodes ricinus	Borrelia miyamotoi	482
887	2018-2019	Malaysia	109.842	1.70167	Point	Sundamys muelleri	Borrelia miyamotoi	491
888	2018-2019	Malaysia	110.198	1.62	Point	Ixodes granulatus	Borrelia miyamotoi	491
889	2018-2019	Malaysia	113.185	2.78778	Point	Ixodes granulatus	Borrelia miyamotoi	491
890	2005	The United States of America	-104.985	39.7394	Point	Human	Borrelia hermsii	492
891	2017	Senegal	-16.476	14.873	Point	Arvicanthis niloticus	Borrelia crocidurae	498
892	2017	Senegal	-14.16	15.216	Point	Arvicanthis niloticus	Borrelia crocidurae	498
893	2017	Senegal	-16.476	14.873	Point	Mastomys erythroleucus	Borrelia crocidurae	498
894	2017	Senegal	-14.16	15.216	Point	Mastomys erythroleucus	Borrelia crocidurae	498
895	2017	Senegal	-13.962	15.298	Point	Mastomys erythroleucus	Borrelia crocidurae	498
896	2017	Senegal	-14.16	15.216	Point	Arvicanthis niloticus	Borrelia crocidurae	498
897	2017	Senegal	-14.81	15.835	Point	Taterillus sp.	Borrelia crocidurae	498
898	2017	Senegal	-13.962	15.298	Point	Gerbillus nigeriae	Borrelia crocidurae	498
899	2019	Russia	73.3956	54.9981	Polygon	Dermacentor reticulatus	Borrelia miyamotoi	501
900	2019	Russia	82.9831	55.045	Polygon	Ixodes persulcatus	Borrelia miyamotoi	501
901	2019	Russia	86.9464	50.7389	Polygon	Ixodes persulcatus	Borrelia miyamotoi	501
902	2019	Russia	86.1372	55.3689	Polygon	Ixodes persulcatus	Borrelia miyamotoi	501
903	2013	Russia	53.3542	56.8489	Polygon	Ixodes persulcatus	Borrelia miyamotoi	502
904	2014	Russia	48.5589	54.3767	Polygon	Ixodes persulcatus	Borrelia miyamotoi	502
905	2011	Russia	132.918	48.5736	Polygon	Ixodes persulcatus	Borrelia miyamotoi	502
906	2013-2014	Russia	133.919	49.6531	Polygon	Ixodes persulcatus	Borrelia miyamotoi	502
907	2013-2014	Russia	133.655	45.8769	Polygon	Ixodes persulcatus	Borrelia miyamotoi	502
908	2013-2014	Russia	136.573	49.4196	Polygon	Ixodes persulcatus	Borrelia miyamotoi	502
909	2013-2014	Russia	89.8622	55.2953	Polygon	Ixodes persulcatus	Borrelia miyamotoi	502
910	2013-2014	Russia	138.179	50.5133	Polygon	Ixodes persulcatus	Borrelia miyamotoi	502
911	2011	Russia	140.273	49.9922	Polygon	Ixodes persulcatus	Borrelia miyamotoi	502
912	2011	Russia	142.692	47.4786	Polygon	Ixodes persulcatus	Borrelia miyamotoi	502
913	2011	Russia	142.924	47.0244	Polygon	Ixodes persulcatus	Borrelia miyamotoi	502
914	2016	The United States of America	-75.9583	43.0136	Point	Ixodes scapularis	Borrelia miyamotoi	520
915	2015	The United States of America	-75.9583	43.0136	Point	Ixodes scapularis	Borrelia miyamotoi	520
916	2015	The United States of America	-76.0708	42.9923	Point	Ixodes scapularis	Borrelia miyamotoi	520
917	2015	The United States of America	-76.0723	43.0389	Point	Ixodes scapularis	Borrelia miyamotoi	520
918	2016	The United States of America	-75.9583	43.0136	Point	Ixodes scapularis	Borrelia miyamotoi	520
919	2017	Spain	-1.41667	42.2333	Point	Ixodes ricinus	Borrelia miyamotoi	522
920	2017	Spain	-1.16667	42.2833	Point	Ixodes ricinus	Borrelia miyamotoi	522
921	2017	Spain	-1.4	42.1	Point	Ixodes ricinus	Borrelia miyamotoi	522
922	2017	Canada	-81.8917	45.7608	Point	Ixodes scapularis	Borrelia miyamotoi	525
923	2009-2010	Russia	60.5103	56.8433	Point	Human	Borrelia miyamotoi	527
924	2015	The United States of America	-95.5922	46.9656	Polygon	Ixodes scapularis	Borrelia miyamotoi	529
925	2015	The United States of America	-94.9367	47.1136	Polygon	Ixodes scapularis	Borrelia miyamotoi	529
926	2015	The United States of America	-95.1914	47.6422	Polygon	Ixodes scapularis	Borrelia miyamotoi	529
927	2015	The United States of America	-94.2608	47.06	Polygon	Ixodes scapularis	Borrelia miyamotoi	529
928	2015	The United States of America	-94.1564	46.0353	Polygon	Ixodes scapularis	Borrelia miyamotoi	529
929	2015	The United States of America	-92.6372	46.1325	Polygon	Ixodes scapularis	Borrelia miyamotoi	529
930	2013-2014	Romania	24.1517	45.7972	Point	Ixodes ricinus	Borrelia miyamotoi	533
931	2013-2014	Romania	26.8211	46.5367	Point	Ixodes ricinus	Borrelia miyamotoi	535
932	2013-2014	Romania	26.5463	47.2322	Point	Ixodes ricinus	Borrelia miyamotoi	535
933	2013-2014	Romania	26.1871	46.5172	Point	Ixodes ricinus	Borrelia miyamotoi	535
934	2013-2015	Romania	25.7186	47.78	Point	Ixodes ricinus	Borrelia miyamotoi	535
935	2013-2015	Romania	25.95	47.55	Point	Ixodes ricinus	Borrelia miyamotoi	535
936	2010	Romania	26.516	47.7795	Point	Ixodes ricinus	Borrelia miyamotoi	535
937	2009-2011	Romania	28.4597	45.2697	Point	Ixodes ricinus	Borrelia miyamotoi	535
938	2009-2011	Romania	28.4156	45.2159	Point	Ixodes ricinus	Borrelia miyamotoi	535
939	2009-2011	Romania	28.1697	45.2629	Point	Ixodes ricinus	Borrelia miyamotoi	535
940	2009-2011	Romania	28.7172	44.8913	Point	Ixodes ricinus	Borrelia miyamotoi	535
941	2009-2011	Romania	28.7358	44.8738	Point	Ixodes ricinus	Borrelia miyamotoi	535
942	2009-2011	Romania	28.8101	44.8658	Point	Ixodes ricinus	Borrelia miyamotoi	535
943	2009-2011	Romania	28.6892	44.8631	Point	Ixodes ricinus	Borrelia miyamotoi	535
944	2006-2015	Canada	-123.114	49.2609	Point	Human	Borrelia hermsii	536
945	2006-2015	Canada	-119.496	49.888	Point	Human	Borrelia hermsii	536
946	2009-2011	The Czech Republic	13.8824	49.4451	Point	Ixodes ricinus	Borrelia miyamotoi	539
947	2010-2012	The Czech Republic	15.44	49.0991	Point	Ixodes ricinus	Borrelia miyamotoi	539
948	2010-2012	The Czech Republic	14.4298	48.9798	Point	Ixodes ricinus	Borrelia miyamotoi	539
949	2010-2012	Poland	16.8147	51.7683	Point	Ixodes ricinus	Borrelia miyamotoi	542
950	2010-2012	Poland	16.1106	52.6628	Point	Ixodes ricinus	Borrelia miyamotoi	542
951	2010-2012	Poland	16.8181	52.6486	Point	Ixodes ricinus	Borrelia miyamotoi	542
952	2010-2012	Poland	14.9333	53.5556	Point	Ixodes ricinus	Borrelia miyamotoi	543
953	2012-2014	Laos	105.203	17.9328	Point	Amblyomma testudinarium	Borrelia lonestari	544
954	2012-2014	Laos	105.203	17.9328	Point	Haemaphysalis spp.	Borrelia lonestari	544
955	2005-2006	The United States of America	-81.062	31.9672	Polygon	Amblyomma americanum	Borrelia lonestari	546
956	2005-2006	The United States of America	-82.8399	31.5304	Polygon	Amblyomma americanum	Borrelia lonestari	546
957	2005-2006	The United States of America	-84.6712	33.0376	Polygon	Amblyomma americanum	Borrelia lonestari	546
958	2008-2012	Morocco	-5.76611	34.1733	Point	Ornithodoros marocanus	Borrelia crocidurae	560
959	2008	Senegal	-16.414	13.727	Point	Human	Borrelia crocidurae	561
960	2008	Senegal	-15.996	13.982	Point	Human	Borrelia crocidurae	561
961	2008	Senegal	-16.398	14.482	Point	Human	Borrelia crocidurae	561
963	2011-2012	Senegal	-16.414	13.727	Point	Human	Borrelia crocidurae	566
964	2011-2012	Senegal	-15.996	13.982	Point	Human	Borrelia crocidurae	566
965	2013	The United States of America	-115.14	37.7261	Point	Human	Borrelia hermsii	567
966	2012	The United States of America	-112.138	37.5875	Point	Human	Borrelia hermsii	569
967	2008	France	2.48333	48.6667	Point	Ixodes ricinus	Borrelia miyamotoi	573
968	2008	The United States of America	-122.244	37.8964	Point	Ixodes pacificus	Borrelia miyamotoi	574
969	2008	The United States of America	-122.244	37.8964	Point	Ixodes pacificus	Borrelia miyamotoi	574
970	2008	The United States of America	-86.4231	36.9819	Polygon	Amblyomma americanum	Borrelia lonestari	576
971	2007-2009	Russia	83.0678	55.0158	Polygon	Ixodes persulcatus	Borrelia miyamotoi	578
972	2007-2009	Russia	83.1117	54.8264	Polygon	Ixodes persulcatus	Borrelia miyamotoi	578
973	2002-2004	Togo	0.204722	10.8558	Point	Human	Borrelia crocidurae	582
974	2002-2004	Togo	0.813056	7.31417	Point	Human	Borrelia crocidurae	582
975	2002-2004	Togo	0.637222	6.91278	Point	Human	Borrelia crocidurae	582
976	2002-2004	Togo	0.729722	6.87333	Point	Human	Borrelia crocidurae	582
977	2002-2004	Togo	0.935556	6.8175	Point	Human	Borrelia crocidurae	582
978	1991	Senegal	-16.414	13.727	Point	Mastomys erythroleucus	Borrelia crocidurae	597
979	1991	Senegal	-16.414	13.727	Point	Mastomys erythroleucus	Borrelia crocidurae	597
980	1991	Senegal	-16.414	13.727	Point	Arvicanthis niloticus	Borrelia crocidurae	597
981	1991	Senegal	-16.414	13.727	Point	Arvicanthis niloticus	Borrelia crocidurae	597
982	1990	The United States of America	-116.891	34.2511	Point	Human	Borrelia hermsii	598
983	2008-2015	The United States of America	-122.769	39.0533	Polygon	Ixodes pacificus	Borrelia miyamotoi	599
984	2008-2015	The United States of America	-120.528	38.7574	Point	Ixodes pacificus	Borrelia miyamotoi	599
985	2008-2015	The United States of America	-121.991	40.7997	Point	Ixodes pacificus	Borrelia miyamotoi	599
986	2008-2015	The United States of America	-122.847	38.5111	Point	Ixodes pacificus	Borrelia miyamotoi	599
987	2008-2015	The United States of America	-121.585	39.6522	Point	Ixodes pacificus	Borrelia miyamotoi	599
988	2008-2015	The United States of America	-120.823	38.4196	Point	Ixodes pacificus	Borrelia miyamotoi	599
989	2008-2015	The United States of America	-120.498	38.2561	Point	Ixodes pacificus	Borrelia miyamotoi	599
990	2008-2015	The United States of America	-120.808	39.3543	Point	Ixodes pacificus	Borrelia miyamotoi	599
991	2008-2015	The United States of America	-119.985	34.7139	Point	Ixodes pacificus	Borrelia miyamotoi	599
992	2015	Germany	9.73833	52.3753	Polygon	Ixodes ricinus	Borrelia miyamotoi	606
993	2008-2010	Poland	14.5147	53.4767	Polygon	Ixodes ricinus	Borrelia miyamotoi	607
994	2008-2010	Poland	14.5617	53.4328	Polygon	Ixodes ricinus	Borrelia miyamotoi	607
995	2008-2010	Poland	14.6658	53.6975	Polygon	Ixodes ricinus	Borrelia miyamotoi	607
996	2008-2010	Poland	14.9342	54.06	Polygon	Ixodes ricinus	Borrelia miyamotoi	607
997	2011-2012	Switzerland	6.94722	47.0066	Point	Myodes glareolus	Borrelia miyamotoi	608
998	2011-2012	Switzerland	6.94722	47.0066	Point	Apodemus flavicollis	Borrelia miyamotoi	608
999	2004	The United States of America	-80.179	32.549	Point	Amblyomma americanum	Borrelia lonestari	610
1000	2003-2005	The Czech Republic	18.4561	49.7189	Point	Ixodes ricinus	Borrelia miyamotoi	611
1001	2003-2005	The Czech Republic	14.9058	50.4147	Point	Ixodes ricinus	Borrelia miyamotoi	611
1002	2003-2005	The Czech Republic	15.84	50.2122	Point	Ixodes ricinus	Borrelia miyamotoi	611
1003	2003-2005	The Czech Republic	15.7883	50.0422	Point	Ixodes ricinus	Borrelia miyamotoi	611
1004	2003-2005	The Czech Republic	12.8808	50.2228	Point	Ixodes ricinus	Borrelia miyamotoi	611
1005	2003-2005	The Czech Republic	14.7769	49.0064	Point	Ixodes ricinus	Borrelia miyamotoi	611
1006	2003-2005	The Czech Republic	15.9825	49.58	Point	Ixodes ricinus	Borrelia miyamotoi	611
1007	2003-2005	The Czech Republic	16.1308	49.8239	Point	Ixodes ricinus	Borrelia miyamotoi	611
1008	2003-2005	The Czech Republic	17.5131	49.1722	Point	Ixodes ricinus	Borrelia miyamotoi	611
1009	2003-2005	The Czech Republic	18.3483	49.6858	Point	Ixodes ricinus	Borrelia miyamotoi	611
1010	2003-2005	The Czech Republic	14.7967	50.2081	Point	Ixodes ricinus	Borrelia miyamotoi	611
1011	2003-2005	The Czech Republic	16.5056	49.2489	Point	Ixodes ricinus	Borrelia miyamotoi	611
1012	2003-2005	The Czech Republic	18.0197	49.5867	Point	Ixodes ricinus	Borrelia miyamotoi	611
1013	2019	China	104.254	36.0903	Polygon	Haemaphysalis longicornis	Borrelia miyamotoi	612
1014	2019	China	104.254	36.0903	Polygon	Haemaphysalis japonica	Borrelia miyamotoi	612
1015	2017	Russia	92.8797	56.0108	Point	Human	Borrelia miyamotoi	619
1016	2003	The United States of America	-112.292	36.3178	Point	Human	Borrelia hermsii	620
1017	1990-1992	Senegal	-15.688	16.466	Point	Arvicanthis niloticus	Borrelia crocidurae	623
1018	1990-1992	Senegal	-15.688	16.466	Point	Mastomys huberti	Borrelia crocidurae	623
1019	1990-1992	Senegal	-15.688	16.466	Point	Mus musculus	Borrelia crocidurae	623
1020	1990-1992	Senegal	-15.688	16.466	Point	Crocidura sp.	Borrelia crocidurae	623
1021	2003	Russia	83.8853	55.2906	Point	Human	Borrelia miyamotoi	624
1022	2011	Poland	15.2746	51.1471	Point	Ixodes ricinus	Borrelia miyamotoi	625
1023	2011	Poland	16.3622	51.2395	Point	Ixodes ricinus	Borrelia miyamotoi	625
1024	2016-2017	Denmark	12.3364	56.0279	Point	Ixodes ricinus	Borrelia miyamotoi	626
1025	2014	Japan	144.962	44.015	Point	Cervus nippon yesoensis	Borrelia lonestari	629
1026	2014	Japan	145.042	43.7683	Point	Cervus nippon yesoensis	Borrelia lonestari	629
1027	2014	Japan	144.962	44.015	Polygon	Haemaphysalis spp.	Borrelia lonestari	629
1028	2014	Japan	145.042	43.7683	Polygon	Haemaphysalis spp.	Borrelia lonestari	629
1029	2014	Russia	74.4092	54.5678	Point	Clethrionomys rutilus	Borrelia miyamotoi	633
1030	2014	Russia	74.4092	54.5678	Point	Craseomys rufocanus	Borrelia miyamotoi	633
1031	2014	Russia	74.4092	54.5678	Point	Clethrionomys glareolus	Borrelia miyamotoi	633
1032	2014	Russia	74.4092	54.5678	Point	Apodemus agrarius	Borrelia miyamotoi	633
1033	2018	The United States of America	-121.352	38.4522	Point	Peromyscus truei	Borrelia miyamotoi	634
1034	2018	The United States of America	-121.576	37.6079	Point	Peromyscus truei	Borrelia miyamotoi	634
1035	2018	The United States of America	-121.687	37.4679	Point	Peromyscus truei	Borrelia miyamotoi	634
1036	2018	The United States of America	-121.78	37.3644	Point	Peromyscus truei	Borrelia miyamotoi	634
1037	2018	The United States of America	-121.076	37.2273	Point	Peromyscus truei	Borrelia miyamotoi	634
1038	2018	The United States of America	-121.687	37.4679	Point	Peromyscus californicus	Borrelia miyamotoi	634
1039	2018	The United States of America	-121.687	37.4679	Point	Peromyscus maniculatus	Borrelia miyamotoi	634
1040	2018	The United States of America	-121.78	37.3644	Point	Ixodes pacificus	Borrelia miyamotoi	634
1041	2018	The United States of America	-121.687	37.4679	Point	Ixodes pacificus	Borrelia miyamotoi	634
1042	2018	The United States of America	-121.352	38.4522	Point	Ixodes pacificus	Borrelia miyamotoi	634
1043	2018	The United States of America	-120.076	37.2273	Point	Ixodes pacificus	Borrelia miyamotoi	634
1044	2018	The United States of America	-121.511	38.0013	Point	Ixodes pacificus	Borrelia miyamotoi	634
1045	2018	The United States of America	-121.865	37.8839	Point	Ixodes pacificus	Borrelia miyamotoi	634
1046	2015	The United States of America	-122.578	38.1519	Point	Ixodes scapularis	Borrelia miyamotoi	655
1047	2017	The Czech Republic	16.91	49.04	Point	Erinaceus europaeus	Borrelia miyamotoi	656
1048	2017	The Czech Republic	16.91	49.04	Point	Sciurus vulgaris	Borrelia miyamotoi	656
1049	2005	The United States of America	-87.0853	36.2486	Point	Dermacentor albipictus	Borrelia lonestari	667
1050	2002	The United States of America	-92.1692	37.7014	Point	Amblyomma americanum	Borrelia lonestari	669
1051	2017-2018	The United States of America	-94.4741	30.6284	Point	Amblyomma americanum	Borrelia lonestari	670
1052	1997-2000	The United States of America	-85.7911	37.8347	Point	Amblyomma americanum	Borrelia lonestari	671
1053	1997-2000	The United States of America	-78.4925	37.1236	Point	Amblyomma americanum	Borrelia lonestari	671
1054	2003	The United States of America	-82.6333	33.95	Point	Amblyomma americanum	Borrelia lonestari	672
1055	2004	The United States of America	-80.179	32.549	Point	Carios capensis	Borrelia lonestari	679
1056	2006	The United States of America	-114.151	46.2417	Point	Human	Borrelia hermsii	682
1057	2005	The United States of America	-77.7331	38.3028	Point	Amblyomma americanum	Borrelia lonestari	683
1058	2003	The United States of America	-83.3536	33.8864	Point	Amblyomma americanum	Borrelia lonestari	685
1059	2014	China	121.616	50.0266	Polygon	Ixodes persulcatus	Borrelia miyamotoi	691
1060	2014	China	120.773	52.1959	Polygon	Ixodes persulcatus	Borrelia miyamotoi	691
1061	2014	China	123.538	49.4301	Polygon	Ixodes persulcatus	Borrelia miyamotoi	691
