# Supplementary material for: The global distribution and the risk prediction of relapsing fever group Borrelia: a data review with modelling analysis
Source: Lancet Microbe. Author manuscript; Available in PMC 2025 Oct 10. (PMC12513746; doi:10.1016/S2666-5247(23)00396-8)
Supplement: Appendix 4 [file NIHMS2109450-supplement-Appendix_4.txt]

library(dismo)
library(gbm)
library(pROC)
library(ROCR)
library(sf)
library(sqldf)
library(tidyverse)
library(ggspatial)
library(ggthemes)
library(randomForest)
library(reshape2)
library(glmnet)
library(blockCV)
library(sampling)

## data abstraction ##
dir.create("E:\\model\\five\\B. hermsii")#B. hermsii,B. lonestari,B. miyamotoi,B. crocidurae
setwd("E:\\model\\five\\B. hermsii")
pre_all <- read_csv("E:\\model\\var_rf.csv")
tick_pre <- read.csv("E:\\model\\hermsi\\preds.gbm.all.csv")
pred_data <- pre_all %>% left_join(tick_pre) %>% drop_na()
dff <- read.csv("E:\\model\\hermsi\\B. hermsii.csv")
train_data_all <-
  dff %>% left_join(tick_pre, by = "FID_") %>% drop_na() %>% mutate(index = 1:length(FID_))
##variable data###
cor_var <- train_data_all[, c(3:45, 48:49)]
var.name <- colnames(cor_var)
i.var <- which(colnames(train_data_all) %in% var.name)
i.y <- which(colnames(train_data_all) %in% "if_exist_all")
tp <-
  train_data_all %>% st_as_sf(coords = c("x", "y"), crs = 4326) %>% st_as_sf()
shaper <- ("E:\\model\\ditu\\america.tif")
blocks =cv_spatial(x = tp,
           column = "if_exist_all",
           r = shaper,
           k = 10, 
           size = 300000, 
           hexagon = FALSE,
           selection = "random",
           progress = FALSE,
           iteration = 100, 
           biomod2 = TRUE)
train_data_all$fold <- myblocks$folds_ids

##randomforest
par <- expand.grid(
  n_trees = 100 * c(1:10),
  mtry = c(1:10),
  nodesize = 0.001 * c(1:10)
)
k <- 10
best_accuracy <- NULL
best.params <- NULL
dataset <- NULL
for (j in 1:nrow(par)) {
  for (i in 1:k) {
    train  <- train_data_all %>% filter(fold != i)
    x.train <- train[, c(3:45, 48:49)]
    y.train <- as.factor(train$if_exist_all)
    test <- train_data_all %>% filter(fold == i)
    test.rf <- test %>% dplyr::select(3:45, 48:49)
    model <- randomForest(
      x = x.train,
      y = y.train,
      ntree = par[,1][j],
      mtry = par[,2][j],
      nodesize = par[,3][j]
    )
    pred <- predict(model, newdata = test.rf, type = "prob")
    tmp <-
      as.data.frame(pred) %>% mutate(case = test$if_exist_all) %>% mutate(round = i)
    if (is.null(dataset))
      dataset <- tmp
    else
      dataset <- rbind(dataset, tmp)
  }
  colnames(dataset) <- c("1-pred", "pred", "case", "round")
  rocobj <- roc(dataset$case, dataset$pred, auc = T)
  accuracy <- rocobj$auc
  if (accuracy > best_accuracy) {
    best_accuracy <- accuracy
    best.params <-
      list(ntree = par[,1][j],
           mtry = par[,2][j],
           nodesize = par[,3][j])
  }
}
##gbm
n <-
  count(train_data_all, train_data_all$if_exist_all == 1) %>% as.data.frame()
train_test_id <-
  strata(
    train_data_all,
    stratanames = c('if_exist_all'),
    size = c(0.2 * n[2, 2], 0.2 * n[1, 2]),
    method = c('srswor')
  )
data_test <- as.data.frame(train_data_all[train_test_id$ID_unit, ])
data_train <-
  as.data.frame(train_data_all[-train_test_id$ID_unit, ])
cor_var <- train_data_all[, c(3:45, 48:49)]
var.name <- colnames(cor_var)
i.var <- which(colnames(train_data_all) %in% var.name)
i.y <- which(colnames(train_data_all) %in% "if_exist_all")

param_grid <- expand.grid(
  n.trees = 100 * c(1:10),
  interaction.depth = c(1:10),
  shrinkage = 0.001 * c(1:10)
)

best_params <- NULL
best_accuracy <- NULL
for (i in 1:nrow(param_grid)) {
  gbm_fit <-  gbm.step(
    data = data_train,
    gbm.x = i.var,
    gbm.y = i.y,
    family = "bernoulli",
    max.trees = param_grid[, 1][i],
    tree.complexity = param_grid[, 2][i],
    learning.rate = param_grid[, 3][i],
    bag.fraction = 0.75,
    n.folds = 10,
    fold.vector = data_train$fold,
    silent = TRUE,
    plot.main = FALSE
  )
  pred <- predict(gbm_fit,
                  newdata = data_test,
                  type = "response")
  dataset <-
    as.data.frame(pred) %>% mutate(case = data_test$if_exist_all)
  colnames(dataset) <- c("pred", "case")
  rocobj1 <- roc(dataset$case, dataset$pred, auc = T)
  accuracy <- rocobj1$auc
  if (accuracy > best_accuracy) {
    best_model <- gbm_fit
    best_params <- list(
      max.trees = param_grid[, 1][i],
      tree.complexity = param_grid[, 2][i],
      learning.rate = param_grid[, 3][i]
    )
    best_accuracy <- accuracy
  }
}

###modelling ###
preds.glm.train <- preds.glm.test <- NULL
preds.rf.train <- preds.rf.test <- rel_con_rf <- NULL
rel.con.gbm <- resp.curve <- preds.gbm.train <-
  preds.gbm.test <- preds.gbm.all <- tmp <- model.lst <- NULL
average.preds.all <- average.preds.test <-
  average.preds.train <- average.rel.con <- NULL
iterarions <- 100

for (i in 1:iterarions) {
  print(i)
  ##brt##
  set.seed(948442 + i)
  train_test_id <-
    strata(
      train_data_all,
      stratanames = c('if_exist_all'),
      size = c(0.2 * n[2, 2], 0.2 * n[1, 2]),
      method = c('srswor')
    )
  data_test <- train_data_all[train_test_id$ID_unit, ]
  data_train <- train_data_all[-train_test_id$ID_unit, ]
  x_train <- data_train[, colnames(data_train) %in% var.name]
  y_train <- as.factor(data_train$if_exist_all)
  gbm.train <-
    gbm.step(
      data = data_train,
      gbm.x = i.var,
      gbm.y = i.y,
      family = "bernoulli",
      max.trees = best_params$max.tree,
      tree.complexity = best_params$tree.complexity,
      learning.rate = best_params$learning.rate,
      bag.fraction = 0.75,
      n.folds = 10,
      fold.vector = data_train$fold,
      silent = T,
      plot.main = FALSE
    )
  ntree <- gbm.perf(gbm.train)
  tmp <-
    cbind(
      rep(i, nrow(data_train)),
      data_train[, c("index", 'FID_', "if_exist_all")],
      predict.gbm(gbm.train, data_train, n.trees = ntree, type =
                    "response")
    )
  colnames(tmp) <-
    c('round', "index", 'FID_', 'case', 'pred')
  if (is.null(preds.gbm.train))
    preds.gbm.train <-
    tmp
  else
    preds.gbm.train <- rbind(preds.gbm.train, tmp)
  
  tmp <-
    cbind(
      rep(i, nrow(data_test)),
      data_test[, c("index", 'FID_', "if_exist_all")],
      predict.gbm(gbm.train, data_test, n.trees = ntree, type =
                    "response")
    )
  colnames(tmp) <-
    c('round', "index", 'FID_', 'case', 'pred')
  if (is.null(preds.gbm.test))
    preds.gbm.test <-
    tmp
  else
    preds.gbm.test <- rbind(preds.gbm.test, tmp)
  
  tmp <-
    cbind(
      rep(i, nrow(pred_data)),
      pred_data[, c("index", 'FID_', "if_exist_all")],
      predict.gbm(
        gbm.train,
        pred_data,
        n.trees = ntree,
        type = "response"
      )
    )
  colnames(tmp) <-
    c('round', "index", 'FID_', 'case', 'pred')
  if (is.null(preds.gbm.all))
    preds.gbm.all <-
    tmp
  else
    preds.gbm.all <- rbind(preds.gbm.all, tmp)
 
tmp <- summary(gbm.train)
  colnames(tmp) <- c('var', paste0('rel.inf.', i))
  if (is.null(rel.con.gbm))
    rel.con <-
    tmp
  else
    rel.con <- merge(rel.con.gbm, tmp, by = 'var', sort = FALSE)
  
  ##rf##
  set.seed(948442 + i)
  rf.train <- randomForest(
    x = x_train,
    y = y_train,
    ntree = best.params$ntree,
    mtry = best.params$mtry,
    nodesize = best.params$nodesize
  )
  tmp <-
    cbind(
      rep(i, nrow(data_train)),
      data_train[, c("index", 'FID_', "if_exist_all")],
      preds.train <-
        predict(rf.train, data_train, type = "prob")
    )
  colnames(tmp) <-
    c('round', "index", 'FID_', 'case', '1-pred', 'pred')
  if (is.null(preds.rf.train))
    preds.rf.train <-
    tmp
  else
    preds.rf.train <- rbind(preds.rf.train, tmp)
  
  tmp <-
    cbind(rep(i, nrow(data_test)),
          data_test[, c("index", 'FID_', "if_exist_all")],
          preds.train <-
            predict(rf.train, data_test, type = "prob"))
  colnames(tmp) <-
    c('round', "index", 'FID_', 'case', '1-pred', 'pred')
  if (is.null(preds.rf.test))
    preds.rf.test <-
    tmp
  else
    preds.rf.test <- rbind(preds.rf.test, tmp)
  tmp1 <- rf.train$importance %>% cbind(rep(i)) %>% as.data.frame()
  tmp1$var <- rownames(tmp1)
  colnames(tmp1) <- c("rel1", 'round', 'var')
  if (is.null(rel_con))
    rel_con <- tmp1
  else
    rel_con <- rbind(rel_con, tmp1)
  tmp <-
    cbind(rep(i, nrow(pred_data)),
          pred_data[, c("index", 'FID_', "if_exist_all")],
          preds.train <- predict(rf.train, pred_data, type = "prob"))
  colnames(tmp) <-
    c('round', "index", 'FID_', 'case', '1-pred', 'pred')
  if (is.null(preds.rf.all))
    preds.rf.all <-
    tmp
  else
    preds.rf.all <- rbind(preds.rf.all, tmp)
  ###lasso##
  set.seed(948442 + i)
  cvfit_train <-
    cv.glmnet(
      x_train,
      y_train,
      family = "binomial",
      type.measure = "auc",
      alpha = 1
    )
  fit_train <-
    glmnet(
      x_train,
      y_train,
      family = "binomial",
      lambda = cvfit_train$lambda.min,
      alpha = 1
    )
  
  lasso_model_coef <-
    coef(fit_train) %>% as.matrix() %>% as.data.frame()
  lasso_model_coef$var = rownames(lasso_model_coef)
  var_select <-
    lasso_model_coef[!lasso_model_coef[, 1] == 0, "var"][-1]
  formula <-
    as.formula(paste0("if_exist_all~", paste0(var_select, collapse = "+")))
  
  glm.train = glm(formula, family = binomial(link = "logit"), data = data_train)
  
  tmp <-
    cbind(
      rep(i, nrow(data_train)),
      data_train[, c("index", 'FID_', "if_exist_all")],
      preds.train <-
        predict(glm.train, data_train, type = "response")
    )
  colnames(tmp) <- c('round', "index", 'FID_', 'case', 'pred')
  if (is.null(preds.glm.train))
    preds.glm.train <-
    tmp
  else
    preds.glm.train <- rbind(preds.glm.train, tmp)
  
  tmp <-
    cbind(
      rep(i, nrow(data_test)),
      data_test[, c("index", 'FID_', "if_exist_all")],
      preds.train <-
        predict(glm.train, data_test, type = "response")
    )
  colnames(tmp) <- c('round', "index", 'FID_', 'case', 'pred')
  if (is.null(preds.glm.test))
    preds.glm.test <-
    tmp
  else
    preds.glm.test <- rbind(preds.glm.test, tmp)
}

write.csv(preds.gbm.train, "preds.gbm.train.csv")
write.csv(preds.gbm.test, "preds.gbm.test.csv")
write.csv(preds.gbm.all, "preds.gbm.all.csv")
auc <- c()
for (i in 1:100) {
  dataset_tmp1 = preds.gbm.test[preds.gbm.test$round == i,]
  auctmp = auc(dataset_tmp1$case, dataset_tmp1$pred)
  auc = c(auc, auctmp)
}


tt_all <- c()
for (m in 1:100) {
  data1 <- preds.gbm.train[preds.gbm.train$round == m,]
  data2 <- preds.gbm.test[preds.gbm.test$round == m,]
  data <- rbind(data1, data2)
  prediction1 <- prediction(data$pred, data$case)
  tt <- performance(prediction1, 'sens', 'tnr')
  tt_all <-
    c(tt_all, max(tt@alpha.values[[1]][tt@x.values[[1]] + tt@y.values[[1]] ==
                                         max(tt@x.values[[1]] + tt@y.values[[1]], na.rm = T)]))
}

cutoff <- mean(tt_all)

##########Random Forest

write.csv(preds.rf.train, "preds.rf.train.csv")
write.csv(preds.rf.test, "preds.rf.test.csv")
write.csv(preds.rf.all, "preds.rf.all.csv")
auc <- c()
for (i in 1:100) {
  dataset_tmp1 = preds.rf.test[preds.rf.test$round == i,]
  auctmp = auc(dataset_tmp1$case, dataset_tmp1$pred)
  auc = c(auc, auctmp)
}


################LASSO Regression

write.csv(preds.glm.train, "preds.glm.train.csv")
write.csv(preds.glm.test, "preds.glm.test.csv")
write.csv(preds.glm.all, "preds.glm.all.csv")
auc <- c()
for (i in 1:100) {
  dataset_tmp1 = preds.glm.test[preds.glm.test$round == i,]
  auctmp = auc(dataset_tmp1$case, dataset_tmp1$pred)
  auc = c(auc, auctmp)
}
